# Supplementary material for: Electroosmotic Pumps with Frits Synthesized from Potassium Silicate
Source: PLoS One. 2015 Dec 2;10(12):e0144065. doi: 10.1371/journal.pone.0144065 (PMC4668094; doi:10.1371/journal.pone.0144065)
Supplement: S1 Dataset — (XLSX) [file pone.0144065.s001.xlsx]

## Sheet: Frit Lengths
Mixture (volume ratio K:FA:H2O)				Length [m]
18:2:0				0.0203
18:2:2				0.0194
18:2:1				0.0196
Empty				0.0192

## Sheet: 18;2;0
ionic resistance data			Time	Resistance	Potential				hydrodynamic resistance data				Time	Pump Position	Pressure
18;02;00			Seconds	Ohm	volt				18;02;00				sec	µl	kPa
			Time	Resistance	Potential								Time	Pump	Pressure
			1	3560680	150								0.499	3.9674	7.776
			2	3578850	150								0.998	3.9676	7.771
			3	3579050	150								1.498	3.9677	7.77
			4	3580070	150								1.997	3.9677	7.278
			5	3580230	150								2.496	3.9676	7.267
			6	3579380	150								2.995	3.9669	7.27
			7	3577660	150								3.494	3.9677	7.275
			8	3575720	150								3.994	3.9661	7.288
			9	3573670	150								4.508	3.9649	7.307
			10	3571560	150								5.008	3.9661	7.324
			11	3569420	150								5.507	3.9624	7.331
			12	3566990	150								6.006	3.9628	7.355
			13	3564430	150								6.505	3.9624	7.364
			14	3561280	150								7.004	3.9644	7.373
			15	3557470	150								7.504	3.9624	7.4
			16	3553830	150								8.003	3.9646	7.412
			17	3550300	150								8.502	3.9631	7.417
			18	3546630	150								9.001	3.9648	7.422
			19	3543160	150								9.5	3.9674	7.419
			20	3539880	150								10	3.9634	7.434
			21	3536360	150								10.499	3.9672	7.465
			22	3533030	150								10.998	3.9649	7.498
			23	3529590	150								11.497	3.9644	7.519
			24	3526270	150								11.996	3.9662	7.539
			25	3522930	150								12.496	3.9626	7.546
			26	3519530	150								12.995	3.9626	7.549
			27	3516330	150								13.494	3.9626	7.558
			28	3512810	150								14.009	3.9626	7.562
			29	3509570	150								14.508	3.9629	7.594
			30	3506050	150								15.007	3.9644	7.645
			31	3502830	150								15.506	3.9633	7.739
			32	3499320	150								16.006	3.9626	7.836
			33	3496070	150								16.505	3.9623	7.953
			34	3492580	150								17.004	3.9623	8.055
			35	3489320	150								17.503	3.9623	8.098
			36	3485840	150								18.003	3.9623	8.126
			37	3482510	150								18.502	3.9624	8.142
			38	3479010	150								19.001	3.9624	8.155
			39	3475750	150								19.5	3.9628	8.158
			40	3472260	150								19.999	3.9624	8.175
			41	3469050	150								20.499	3.9623	8.218
			42	3465680	150								20.998	3.9623	8.237
			43	3462460	150								21.497	3.9624	8.277
			44	3459130	150								21.996	3.9623	8.28
			45	3456090	150								22.495	3.9623	8.304
			46	3452930	150								22.995	3.9623	8.327
			47	3449950	150								23.509	3.9621	8.331
			48	3446910	150								24.009	3.9623	8.37
			49	3443980	150								24.508	3.9621	8.382
			50	3440830	150								25.007	3.9623	8.415
			51	3437730	150								25.506	3.9623	8.449
			52	3434380	150								26.005	3.9621	8.464
			53	3430960	150								26.505	3.9616	8.494
			54	3427240	150								27.004	3.9609	8.509
			55	3423500	150								27.503	3.9611	8.541
			56	3419390	150								28.002	3.9621	8.547
			57	3415180	150								28.501	3.9605	8.551
			58	3410840	150								29.001	3.959	8.557
			59	3406340	150								29.5	3.9598	8.555
			60	3402020	150								29.999	3.9581	8.575
			61	3397800	150								30.498	3.9576	8.589
			62	3393830	150								30.997	3.9576	8.611
			63	3390140	150								31.497	3.9575	8.628
			64	3386880	150								31.996	3.9571	8.657
			65	3383550	150								32.495	3.9571	8.683
			66	3380380	150								33.01	3.9576	8.693
			67	3377340	150								33.509	3.9571	8.713
			68	3374440	150								34.008	3.9571	8.731
			69	3371470	150								34.507	3.9575	8.735
			70	3368320	150								35.007	3.9585	8.74
			71	3365270	150								35.506	3.9578	8.76
			72	3362250	150								36.005	3.9568	8.829
			73	3359360	150								36.504	3.9578	8.893
			74	3356370	150								37.003	3.9571	8.924
			75	3353360	150								37.503	3.957	8.951
			76	3350440	150								38.002	3.9566	8.966
			77	3347530	150								38.501	3.9571	8.983
			78	3344700	150								39	3.957	8.983
			79	3341940	150								39.499	3.957	8.985
			80	3339260	150								39.999	3.957	8.984
			81	3336550	150								40.498	3.957	8.985
			82	3333780	150								40.997	3.957	8.984
			83	3330970	150								41.496	3.957	9.013
			84	3328230	150								41.995	3.957	9.035
			85	3325430	150								42.51	3.957	9.076
			86	3322720	150								43.009	3.957	9.084
			87	3319950	150								43.509	3.957	9.089
			88	3317180	150								44.008	3.9571	9.108
			89	3314350	150								44.507	3.9575	9.124
			90	3311540	150								45.006	3.957	9.136
			91	3308730	150								45.505	3.957	9.144
			92	3305890	150								46.005	3.957	9.172
			93	3303240	150								46.504	3.957	9.185
			94	3300370	150								47.003	3.9573	9.201
			95	3297750	150								47.502	3.957	9.219
			96	3295100	150								48.001	3.957	9.242
			97	3292600	150								48.501	3.9566	9.262
			98	3290120	150								49	3.9568	9.284
			99	3287760	150								49.499	3.957	9.292
			100	3285340	150								49.998	3.957	9.313
			101	3283010	150								50.498	3.9566	9.326
			102	3280720	150								50.997	3.957	9.349
			103	3278530	150								51.496	3.956	9.374
			104	3276500	150								52.011	3.9566	9.4
			105	3274760	150								52.51	3.9545	9.407
			106	3273170	150								53.009	3.9548	9.417
			107	3271890	150								53.508	3.956	9.424
			108	3270770	150								54.008	3.9547	9.44
			109	3269960	150								54.507	3.9555	9.629
			110	3269210	150								55.006	3.9527	9.714
			111	3268560	150								55.505	3.954	9.735
			112	3268000	150								56.004	3.9522	9.735
			113	3267530	150								56.504	3.9555	9.734
			114	3267050	150								57.003	3.9532	9.738
			115	3266640	150								57.502	3.9522	9.758
			116	3266270	150								58.001	3.9522	9.784
			117	3265910	150								58.5	3.952	9.809
			118	3265590	150								59	3.9517	9.818
			119	3265280	150								59.499	3.951	9.83
			120	3264960	150								59.998	3.952	9.847
			121	3264700	150								60.497	3.9515	9.849
			122	3264420	150								60.996	3.9517	9.832
			123	3264160	150								61.511	3.9518	9.855
			124	3263850	150								62.01	3.9517	9.875
			125	3263620	150								62.51	3.9517	9.948
			126	3263330	150								63.009	3.9517	10.101
			127	3263040	150								63.508	3.9515	10.232
			128	3262780	150								64.007	3.9517	10.33
			129	3262540	150								64.506	3.9482	10.404
			130	3262260	150								65.006	3.9515	10.446
			131	3262030	150								65.505	3.949	10.454
			132	3261760	150								66.004	3.9508	10.469
			133	3261490	150								66.503	3.948	10.486
			134	3261220	150								67.002	3.9482	10.491
			135	3260950	150								67.502	3.9469	10.504
			136	3260690	150								68.001	3.9479	10.538
			137	3260420	150								68.5	3.9464	10.553
			138	3260160	150								68.999	3.9497	10.585
			139	3259910	150								69.498	3.9462	10.601
			140	3259660	150								69.998	3.9464	10.625
			141	3259400	150								70.497	3.9464	10.64
			142	3259170	150								71.012	3.947	10.65
			143	3258890	150								71.511	3.9464	10.686
			144	3258630	150								72.01	3.9459	10.714
			145	3258360	150								72.509	3.9426	10.724
			146	3258070	150								73.008	3.9465	10.745
			147	3257800	150								73.508	3.9464	10.778
			148	3257490	150								74.007	3.9464	10.803
			149	3257220	150								74.506	3.9464	10.822
			150	3256820	150								75.005	3.9464	10.859
			151	3256540	150								75.504	3.946	10.878
			152	3256340	150								76.004	3.9459	10.897
			153	3256650	150								76.503	3.9421	10.905
			154	3256060	150								77.002	3.9455	10.912
			155	3255510	150								77.501	3.9431	10.95
			156	3255070	150								78	3.9411	11.003
			157	3254650	150								78.5	3.9409	11.053
			158	3254280	150								78.999	3.9411	11.073
			159	3253970	150								79.498	3.9412	11.094
			160	3253620	150								79.997	3.9411	11.125
			161	3253280	150								80.512	3.9412	11.134
			162	3252970	150								81.011	3.9412	11.143
			163	3252630	150								81.511	3.9414	11.148
			164	3252340	150								82.01	3.9414	11.167
			165	3252030	150								82.509	3.9411	11.177
			166	3251690	150								83.008	3.9412	11.191
			167	3251350	150								83.507	3.9411	11.308
			168	3251000	150								84.007	3.9409	11.368
			169	3250710	150								84.506	3.9411	11.424
			170	3250360	150								85.005	3.9411	11.444
			171	3250000	150								85.504	3.9363	11.443
			172	3249620	150								86.003	3.9381	11.443
			173	3249280	150								86.503	3.9394	11.451
			174	3248950	150								87.002	3.9402	11.452
			175	3248550	150								87.501	3.9389	11.445
			176	3248200	150								88	3.9394	11.446
			177	3247830	150								88.499	3.9783	11.444
			178	3247420	150								88.999	3.9889	11.464
			179	3247040	150								89.513	3.9782	11.487
			180	3246650	150								90.013	4.031	11.515
			181	3246240	150								90.512	4.0524	11.534
			182	3245850	150								91.011	4.0259	11.535
			183	3245400	150								91.51	4.0264	11.554
			184	3245000	150								92.009	4.01	11.572
			185	3244600	150								92.509	4.0047	11.583
			186	3244180	150								93.008	4.0312	11.596
			187	3243770	150								93.507	4.0416	11.625
			188	3243400	150								94.006	3.9994	11.636
			189	3242980	150								94.505	4.0474	11.667
			190	3242560	150								95.005	4.0524	11.686
			191	3242150	150								95.504	3.9994	11.711
			192	3241750	150								96.003	3.9402	11.72
			193	3241350	150								96.502	3.9358	11.753
			194	3240990	150								97.001	3.9406	11.771
			195	3240590	150								97.501	3.9358	11.784
			196	3240180	150								98	3.9373	11.805
			197	3239830	150								98.499	3.9359	11.819
			198	3239410	150								99.014	3.9566	11.851
			199	3239030	150								99.513	3.9358	11.861
			200	3238660	150								100.012	3.9358	11.876
			201	3238290	150								100.511	3.9366	11.897
			202	3237890	150								101.011	3.9358	11.895
			203	3237550	150								101.51	3.9359	11.909
			204	3237220	150								102.009	3.9358	11.932
			205	3236830	150								102.508	3.9356	11.94
			206	3236460	150								103.007	3.9358	11.946
			207	3236130	150								103.507	3.9358	11.945
			208	3235830	150								104.006	3.9359	11.935
			209	3235460	150								104.505	3.9358	11.934
			210	3235070	150								105.004	3.9358	11.964
			211	3234700	150								105.503	3.9356	11.997
			212	3234310	150								106.003	3.9358	12.003
			213	3233890	150								106.502	3.9358	12.008
			214	3233530	150								107.001	3.9358	12.025
			215	3233160	150								107.5	3.9353	12.016
			216	3232730	150								107.999	3.935	12.012
			217	3232390	150								108.514	3.9341	12.01
			218	3231990	150								109.013	3.9345	12.045
			219	3231570	150								109.513	3.9358	12.092
			220	3231220	150								110.012	3.9345	12.171
			221	3230880	150								110.511	3.9348	12.309
			222	3230520	150								111.01	3.9311	12.387
			223	3230170	150								111.509	3.9308	12.553
			224	3229840	150								112.009	3.9336	12.621
			225	3229470	150								112.508	3.9306	12.639
			226	3229180	150								113.007	3.9305	12.643
			227	3228850	150								113.506	3.9305	12.649
			228	3228530	150								114.006	3.9301	12.649
			229	3228200	150								114.505	3.9308	12.665
			230	3227850	150								115.004	3.9305	12.694
			231	3227620	150								115.503	3.9305	12.734
			232	3227360	150								116.002	3.9305	12.753
			233	3227100	150								116.502	3.9305	12.784
			234	3226820	150								117.001	3.9305	12.795
			235	3226530	150								117.5	3.9305	12.806
			236	3226290	150								118.015	3.9305	12.818
			237	3226050	150								118.514	3.9303	12.842
			238	3225820	150								119.013	3.9305	12.865
			239	3225580	150								119.512	3.9305	12.874
			240	3225360	150								120.012	3.9306	12.901
			241	3225150	150								120.511	3.9303	12.93
			242	3224960	150								121.01	3.9303	12.954
			243	3224750	150								121.509	3.9305	12.988
			244	3224540	150								122.008	3.9303	13.02
			245	3224380	150								122.508	3.9305	13.049
			246	3224180	150								123.007	3.9305	13.072
			247	3224030	150								123.506	3.93	13.079
			248	3223850	150								124.005	3.9303	13.087
			249	3223650	150								124.504	3.9305	13.095
			250	3223500	150								125.004	3.9303	13.118
			251	3223330	150								125.503	3.9303	13.182
			252	3223170	150								126.002	3.9305	13.209
			253	3223040	150								126.501	3.9301	13.223
			254	3222940	150								127	3.9303	13.256
			255	3222780	150								127.515	3.9268	13.278
			256	3222630	150								128.014	3.9288	13.292
			257	3222540	150								128.514	3.9255	13.296
			258	3222490	150								129.013	3.9262	13.297
			259	3222360	150								129.512	3.9287	13.323
			260	3222290	150								130.011	3.927	13.345
			261	3222220	150								130.51	3.9263	13.41
			262	3222080	150								131.01	3.9265	13.524
			263	3221980	150								131.509	3.9288	13.586
			264	3221900	150								132.008	3.9277	13.629
			265	3221810	150								132.507	3.9257	13.634
			266	3221750	150								133.006	3.9278	13.641
			267	3221640	150								133.506	3.9258	13.653
			268	3221540	150								134.005	3.9253	13.643
			269	3221460	150								134.504	3.9253	13.642
			270	3221350	150								135.003	3.9257	13.638
			271	3221280	150								135.502	3.9253	13.627
			272	3221190	150								136.002	3.9253	13.638
			273	3221150	150								136.501	3.9253	13.666
			274	3221100	150								137.016	3.9257	13.699
			275	3221050	150								137.515	3.925	13.72
			276	3221050	150								138.014	3.9252	13.731
			277	3220990	150								138.513	3.9244	13.744
			278	3220940	150								139.012	3.9253	13.774
			279	3220920	150								139.512	3.9252	13.789
			280	3220920	150								140.011	3.9252	13.795
			281	3220920	150								140.51	3.9253	13.811
			282	3220920	150								141.009	3.9252	13.854
			283	3220900	150								141.508	3.9245	13.869
			284	3220860	150								142.008	3.9225	13.895
			285	3220890	150								142.507	3.9207	13.908
			286	3220850	150								143.006	3.9229	13.939
			287	3220880	150								143.505	3.92	13.956
			288	3220900	150								144.005	3.9248	13.983
			289	3220920	150								144.504	3.9202	14.002
			290	3220940	150								145.003	3.9205	14.017
			291	3220960	150								145.502	3.92	14.031
			292	3220970	150								146.001	3.9199	14.052
			293	3221030	150								146.516	3.92	14.09
			294	3221030	150								147.015	3.925	14.107
			295	3221030	150								147.515	3.9245	14.106
			296	3221080	150								148.014	3.9199	14.124
			297	3221050	150								148.513	3.9199	14.137
			298	3221060	150								149.012	3.9199	14.152
			299	3221060	150								149.511	3.9199	14.168
			300	3221020	150								150.011	3.9199	14.179
			301	3221060	150								150.51	3.9199	14.178
			302	3221040	150								151.009	3.92	14.181
			303	3221010	150								151.508	3.9202	14.176
			304	3221050	150								152.007	3.92	14.178
			305	3221010	150								152.507	3.921	14.225
			306	3221010	150								153.006	3.922	14.244
			307	3221020	150								153.505	3.9199	14.26
			308	3220990	150								154.004	3.9199	14.264
			309	3221000	150								154.503	3.92	14.266
			310	3220970	150								155.003	3.9205	14.264
			311	3220990	150								155.502	3.92	14.266
			312	3220960	150								156.017	3.9245	14.264
			313	3220970	150								156.516	3.9212	14.301
			314	3220960	150								157.015	3.9234	14.412
			315	3220960	150								157.514	3.9207	14.526
			316	3221000	150								158.013	3.9205	14.635
			317	3220970	150								158.513	3.9204	14.727
			318	3220980	150								159.012	3.9199	14.883
			319	3220990	150								159.511	3.9199	14.928
			320	3221060	150								160.01	3.9202	14.954
			321	3221010	150								160.509	3.9192	14.972
			322	3221050	150								161.009	3.9192	14.969
			323	3221010	150								161.508	3.9189	14.981
			324	3221000	150								162.007	3.9199	14.994
			325	3221050	150								162.506	3.9192	15.038
			326	3221100	150								163.005	3.9187	15.067
			327	3221140	150								163.505	3.9162	15.086
			328	3221150	150								164.004	3.9167	15.126
			329	3221170	150								164.503	3.9154	15.136
			330	3221230	150								165.002	3.9174	15.16
			331	3221290	150								165.517	3.9172	15.167
			332	3221310	150								166.016	3.9164	15.199
			333	3221310	150								166.515	3.9189	15.204
			334	3221360	150								167.015	3.9167	15.225
			335	3221400	150								167.514	3.9157	15.254
			336	3221430	150								168.013	3.9162	15.271
			337	3221480	150								168.512	3.9161	15.302
			338	3221510	150								169.011	3.9186	15.341
			339	3221510	150								169.511	3.9149	15.351
			340	3221550	150								170.01	3.9146	15.385
			341	3221600	150								170.509	3.9174	15.393
			342	3221620	150								171.008	3.9143	15.399
			343	3221680	150								171.507	3.9146	15.407
			344	3221680	150								172.007	3.9151	15.411
			345	3221700	150								172.506	3.9146	15.452
			346	3221740	150								173.005	3.9134	15.513
			347	3221720	150								173.504	3.9143	15.516
			348	3221750	150								174.004	3.9128	15.531
			349	3221750	150								174.503	3.9139	15.554
			350	3221800	150								175.018	3.9143	15.557
			351	3221800	150								175.517	3.9141	15.546
			352	3221810	150								176.016	3.9131	15.565
			353	3221860	150								176.515	3.9146	15.582
			354	3221840	150								177.014	3.9143	15.599
			355	3221820	150								177.514	3.9146	15.61
			356	3221820	150								178.013	3.9093	15.682
			357	3221880	150								178.512	3.9093	15.783
			358	3221880	150								179.011	3.9093	15.851
			359	3221870	150								179.51	3.9093	15.89
			360	3221910	150								180.01	3.9094	15.922
			361	3221910	150								180.509	3.9093	15.932
			362	3221940	150								181.008	3.909	15.94
			363	3221930	150								181.507	3.9093	15.938
			364	3221920	150								182.006	3.9093	15.934
			365	3221930	150								182.506	3.9091	15.932
			366	3221930	150								183.005	3.909	15.935
			367	3221910	150								183.504	3.909	15.949
			368	3221900	150								184.019	3.9093	15.967
			369	3221880	150								184.518	3.9094	16.017
			370	3221850	150								185.017	3.9093	16.035
			371	3221770	150								185.516	3.9091	16.044
			372	3221750	150								186.016	3.9085	16.08
			373	3221740	150								186.515	3.9061	16.098
			374	3221700	150								187.014	3.9042	16.104
			375	3221670	150								187.513	3.9053	16.112
			376	3221640	150								188.012	3.908	16.152
			377	3221550	150								188.512	3.9042	16.167
			378	3221520	150								189.011	3.9053	16.197
			379	3221470	150								189.51	3.9056	16.214
			380	3221430	150								190.009	3.9045	16.243
			381	3221380	150								190.508	3.9043	16.264
			382	3221320	150								191.008	3.9023	16.291
			383	3221280	150								191.507	3.9046	16.311
			384	3221250	150								192.006	3.9053	16.331
			385	3221220	150								192.505	3.9078	16.351
			386	3221210	150								193.004	3.9045	16.37
			387	3221170	150								193.519	3.9056	16.394
			388	3221120	150								194.018	3.905	16.417
			389	3221080	150								194.518	3.906	16.428
			390	3221090	150								195.017	3.904	16.44
			391	3221050	150								195.516	3.904	16.463
			392	3221030	150								196.015	3.904	16.464
			393	3221010	150								196.514	3.9038	16.484
			394	3220990	150								197.014	3.904	16.506
			395	3221010	150								197.513	3.904	16.51
			396	3220950	150								198.012	3.904	16.512
			397	3220940	150								198.511	3.904	16.504
			398	3220920	150								199.01	3.9042	16.508
			399	3220890	150								199.51	3.9038	16.522
			400	3220870	150								200.009	3.9035	16.542
			401	3174460	-150								200.508	3.9028	16.563
			402	3133870	-150								201.007	3.9008	16.572
			403	3140070	-150								201.506	3.9023	16.573
			404	3147760	-150								202.006	3.9018	16.576
			405	3155860	-150								202.505	3.9038	16.575
			406	3163160	-150								203.02	3.9017	16.575
			407	3169440	-150								203.519	3.9028	16.576
			408	3175050	-150								204.018	3.8992	16.618
			409	3180050	-150								204.517	3.9007	16.661
			410	3184740	-150								205.016	3.8995	16.731
			411	3189580	-150								205.516	3.8989	16.766
			412	3194300	-150								206.015	3.8998	16.897
			413	3199150	-150								206.514	3.8998	17.138
			414	3204010	-150								207.013	3.8992	17.215
			415	3208960	-150								207.513	3.8987	17.261
			416	3213970	-150								208.012	3.8989	17.266
			417	3218880	-150								208.511	3.8989	17.277
			418	3223400	-150								209.01	3.8992	17.283
			419	3227270	-150								209.509	3.8989	17.292
			420	3230840	-150								210.009	3.8987	17.336
			421	3234330	-150								210.508	3.8984	17.352
			422	3237870	-150								211.007	3.8985	17.389
			423	3241880	-150								211.506	3.8985	17.41
			424	3245910	-150								212.005	3.8985	17.42
			425	3249930	-150								212.52	3.899	17.434
			426	3254040	-150								213.019	3.8987	17.444
			427	3258170	-150								213.519	3.8985	17.472
			428	3262010	-150								214.018	3.8987	17.483
			429	3265480	-150								214.517	3.8984	17.509
			430	3268460	-150								215.016	3.8987	17.527
			431	3270960	-150								215.515	3.8987	17.555
			432	3273040	-150								216.015	3.8984	17.575
			433	3275200	-150								216.514	3.8987	17.611
			434	3277610	-150								217.013	3.8974	17.654
			435	3280730	-150								217.512	3.8985	17.667
			436	3284480	-150								218.011	3.8985	17.672
			437	3288950	-150								218.511	3.8939	17.687
			438	3294130	-150								219.01	3.8947	17.703
			439	3299650	-150								219.509	3.8955	17.718
			440	3305220	-150								220.008	3.8979	17.772
			441	3310720	-150								220.507	3.8984	17.819
			442	3316190	-150								221.007	3.894	17.831
			443	3321610	-150								221.506	3.8936	17.843
			444	3326640	-150								222.021	3.8942	17.855
			445	3331360	-150								222.52	3.8936	17.866
			446	3335970	-150								223.019	3.8934	17.866
			447	3340210	-150								223.518	3.8937	17.876
			448	3344230	-150								224.017	3.8934	17.891
			449	3348300	-150								224.517	3.8934	17.91
			450	3352130	-150								225.016	3.896	17.912
			451	3355960	-150								225.515	3.8934	18.032
			452	3359750	-150								226.014	3.8934	18.123
			453	3363490	-150								226.513	3.8934	18.161
			454	3367280	-150								227.013	3.8936	18.187
			455	3371040	-150								227.512	3.8934	18.217
			456	3374940	-150								228.011	3.8934	18.207
			457	3378740	-150								228.51	3.8932	18.202
			458	3382580	-150								229.009	3.8934	18.198
			459	3386390	-150								229.509	3.8934	18.194
			460	3390310	-150								230.008	3.8934	18.188
			461	3394200	-150								230.507	3.8888	18.189
			462	3398060	-150								231.006	3.8922	18.233
			463	3401900	-150								231.521	3.8934	18.249
			464	3405730	-150								232.02	3.8932	18.286
			465	3409570	-150								232.519	3.8934	18.296
			466	3413390	-150								233.019	3.8934	18.297
			467	3417200	-150								233.518	3.8932	18.342
			468	3421060	-150								234.017	3.8937	18.344
			469	3424890	-150								234.516	3.8934	18.362
			470	3428590	-150								235.015	3.8929	18.373
			471	3432420	-150								235.515	3.8931	18.409
			472	3436230	-150								236.014	3.8932	18.428
			473	3440040	-150								236.513	3.8932	18.454
			474	3443840	-150								237.012	3.8883	18.463
			475	3447620	-150								237.512	3.8917	18.486
			476	3451430	-150								238.011	3.8879	18.51
			477	3455230	-150								238.51	3.8881	18.528
			478	3459000	-150								239.009	3.8881	18.552
			479	3462770	-150								239.508	3.8884	18.564
			480	3466610	-150								240.008	3.8881	18.578
			481	3470350	-150								240.507	3.8884	18.597
			482	3474150	-150								241.022	3.8883	18.624
			483	3477850	-150								241.521	3.8883	18.65
			484	3481490	-150								242.02	3.8881	18.651
			485	3485080	-150								242.519	3.8889	18.663
			486	3488690	-150								243.018	3.8901	18.688
			487	3492380	-150								243.518	3.8881	18.689
			488	3496060	-150								244.017	3.8881	18.703
			489	3499770	-150								244.516	3.8881	18.73
			490	3503580	-150								245.015	3.8881	18.727
			491	3507430	-150								245.514	3.8835	18.723
			492	3511240	-150								246.014	3.8878	18.703
			493	3515130	-150								246.513	3.8878	18.696
			494	3519140	-150								247.012	3.8881	18.732
			495	3523100	-150								247.511	3.8883	18.744
			496	3527040	-150								248.01	3.8889	18.769
			497	3530920	-150								248.51	3.8881	18.78
			498	3534740	-150								249.009	3.8879	18.782
			499	3538460	-150								249.508	3.8881	18.781
			500	3541980	-150								250.007	3.8881	18.783
			501	3545320	-150								250.522	3.8883	18.779
			502	3548390	-150								251.021	3.8881	18.794
			503	3551200	-150								251.52	3.8881	18.847
			504	3553640	-150								252.02	3.8869	18.961
			505	3555760	-150								252.519	3.8825	19.074
			506	3557420	-150								253.018	3.8821	19.142
			507	3558740	-150								253.517	3.8826	19.317
			508	3559750	-150								254.016	3.8813	19.403
			509	3560610	-150								254.516	3.8815	19.436
			510	3561180	-150								255.015	3.8803	19.456
			511	3561560	-150								255.514	3.8825	19.47
			512	3561960	-150								256.013	3.8778	19.464
			513	3562200	-150								256.512	3.878	19.482
			514	3562350	-150								257.012	3.8823	19.521
			515	3562350	-150								257.511	3.8828	19.544
			516	3562370	-150								258.01	3.8796	19.564
			517	3562360	-150								258.509	3.8795	19.595
			518	3562320	-150								259.008	3.8775	19.611
			519	3562190	-150								259.508	3.8775	19.632
			520	3562070	-150								260.022	3.8783	19.653
			521	3561950	-150								260.522	3.8775	19.659
			522	3561740	-150								261.021	3.8775	19.684
			523	3561440	-150								261.52	3.8775	19.701
			524	3561300	-150								262.019	3.8775	19.728
			525	3561110	-150								262.518	3.8775	19.754
			526	3560880	-150								263.018	3.8775	19.788
			527	3560700	-150								263.517	3.8775	19.824
			528	3560430	-150								264.016	3.8777	19.861
			529	3560150	-150								264.515	3.8773	19.884
			530	3559940	-150								265.014	3.8765	19.909
			531	3559760	-150								265.514	3.8727	19.924
			532	3559520	-150								266.013	3.8724	19.935
			533	3559220	-150								266.512	3.8743	19.936
			534	3558980	-150								267.011	3.8724	19.971
			535	3558740	-150								267.51	3.8725	20.046
			536	3558560	-150								268.01	3.872	20.068
			537	3558360	-150								268.509	3.8729	20.086
			538	3558100	-150								269.008	3.8738	20.107
			539	3557910	-150								269.523	3.8722	20.14
			540	3557690	-150								270.022	3.8722	20.145
			541	3557550	-150								270.521	3.872	20.146
			542	3557280	-150								271.021	3.8722	20.153
			543	3557100	-150								271.52	3.8724	20.182
			544	3556880	-150								272.019	3.8722	20.191
			545	3556740	-150								272.518	3.8712	20.245
			546	3556490	-150								273.017	3.8719	20.358
			547	3556360	-150								273.517	3.872	20.421
			548	3556180	-150								274.016	3.8722	20.46
			549	3555900	-150								274.515	3.8704	20.487
			550	3555720	-150								275.014	3.8712	20.499
			551	3555540	-150								275.513	3.8697	20.508
			552	3555380	-150								276.013	3.8685	20.507
			553	3555120	-150								276.512	3.8699	20.508
			554	3554920	-150								277.011	3.8709	20.507
			555	3554620	-150								277.51	3.87	20.504
			556	3554480	-150								278.009	3.8717	20.537
			557	3554310	-150								278.524	3.8717	20.568
			558	3554120	-150								279.023	3.8707	20.604
			559	3553970	-150								279.523	3.8682	20.637
			560	3553950	-150								280.022	3.8702	20.649
			561	3553800	-150								280.521	3.8694	20.659
			562	3553690	-150								281.02	3.8681	20.694
			563	3553530	-150								281.519	3.8677	20.701
			564	3553440	-150								282.019	3.8684	20.718
			565	3553350	-150								282.518	3.8682	20.744
			566	3553270	-150								283.017	3.8672	20.78
			567	3553130	-150								283.516	3.8682	20.79
			568	3552980	-150								284.015	3.8676	20.823
			569	3552870	-150								284.515	3.8672	20.831
			570	3552730	-150								285.014	3.8679	20.865
			571	3552510	-150								285.513	3.8676	20.874
			572	3552370	-150								286.012	3.8674	20.902
			573	3552220	-150								286.511	3.8672	20.922
			574	3552110	-150								287.011	3.8684	20.926
			575	3551990	-150								287.51	3.8671	20.931
			576	3551750	-150								288.025	3.8672	20.973
			577	3551650	-150								288.524	3.8669	21.007
			578	3551520	-150								289.023	3.8674	21.019
			579	3551410	-150								289.522	3.8671	21.039
			580	3551220	-150								290.021	3.8669	21.041
			581	3551050	-150								290.521	3.8671	21.051
			582	3550910	-150								291.02	3.8672	21.067
			583	3550770	-150								291.519	3.8669	21.092
			584	3550630	-150								292.018	3.8672	21.099
			585	3550320	-150								292.517	3.8667	21.084
			586	3550230	-150								293.017	3.8669	21.087
			587	3550090	-150								293.516	3.8669	21.067
			588	3549930	-150								294.015	3.8667	21.082
			589	3549780	-150								294.514	3.8671	21.127
			590	3549610	-150								295.013	3.8669	21.149
			591	3549510	-150								295.513	3.8669	21.169
			592	3549410	-150								296.012	3.8669	21.171
			593	3549320	-150								296.511	3.8671	21.171
			594	3549130	-150								297.01	3.8669	21.174
			595	3548990	-150								297.525	3.8669	21.168
			596	3548930	-150								298.024	3.8667	21.176
			597	3548880	-150								298.523	3.8669	21.179
			598	3548730	-150								299.023	3.8669	21.265
			599	3548620	-150								299.522	3.8667	21.379
			600	3548530	-150								300.021	3.8667	21.466
			601	3548510	-150								300.52	3.8671	21.6
			602	3548420	-150								301.02	3.8669	21.78
			603	3548270	-150								301.519	3.8671	21.852
			604	3548250	-150								302.018	3.8669	21.881
			605	3548230	-150								302.517	3.8619	21.897
			606	3548180	-150								303.016	3.8652	21.902
			607	3548100	-150								303.516	3.8644	21.906
			608	3548040	-150								304.015	3.8657	21.914
			609	3547970	-150								304.514	3.8669	21.961
			610	3547930	-150								305.013	3.8661	21.99
			611	3547880	-150								305.512	3.8654	22.033
			612	3547750	-150								306.012	3.8628	22.057
			613	3547680	-150								306.511	3.8631	22.062
			614	3547610	-150								307.026	3.8621	22.091
			615	3547520	-150								307.525	3.8624	22.105
			616	3547420	-150								308.024	3.8618	22.125
			617	3547240	-150								308.523	3.8628	22.132
			618	3547160	-150								309.022	3.8624	22.152
			619	3547060	-150								309.522	3.8618	22.183
			620	3546910	-150								310.021	3.8619	22.2
			621	3546750	-150								310.52	3.8616	22.233
			622	3546620	-150								311.019	3.8618	22.263
			623	3546480	-150								311.518	3.8614	22.308
			624	3546360	-150								312.018	3.8616	22.332
			625	3546150	-150								312.517	3.8616	22.34
			626	3545900	-150								313.016	3.8623	22.362
			627	3545780	-150								313.515	3.8616	22.362
			628	3545590	-150								314.014	3.8616	22.381
			629	3545350	-150								314.514	3.8618	22.41
			630	3545170	-150								315.013	3.8614	22.466
			631	3544930	-150								315.512	3.8618	22.49
			632	3544760	-150								316.011	3.8629	22.509
			633	3544570	-150								316.526	3.8618	22.546
			634	3544320	-150								317.025	3.8616	22.557
			635	3544050	-150								317.524	3.8616	22.561
			636	3543770	-150								318.024	3.8616	22.562
			637	3543580	-150								318.523	3.8618	22.577
			638	3543380	-150								319.022	3.8616	22.596
			639	3543100	-150								319.521	3.8614	22.604
			640	3542890	-150								320.02	3.8616	22.726
			641	3542670	-150								320.52	3.8599	22.832
			642	3542450	-150								321.019	3.8576	22.881
			643	3542300	-150								321.518	3.857	22.898
			644	3541980	-150								322.017	3.8576	22.902
			645	3541770	-150								322.516	3.8565	22.883
			646	3541580	-150								323.016	3.857	22.879
			647	3541390	-150								323.515	3.8568	22.872
			648	3541250	-150								324.014	3.8599	22.86
			649	3541060	-150								324.513	3.8601	22.838
			650	3540880	-150								325.012	3.9571	22.824
			651	3540740	-150								325.512	3.9146	22.834
			652	3540590	-150								326.026	3.8724	22.85
			653	3540190	-150								326.526	3.8608	22.903
			654	3538850	-150								327.025	3.8613	22.92
			655	3538090	-150								327.524	3.8596	22.919
			656	3537800	-150								328.023	3.8594	22.938
			657	3537750	-150								328.522	3.8583	22.966
			658	3537720	-150								329.022	3.8573	22.973
			659	3537740	-150								329.521	3.8565	22.972
			660	3537820	-150								330.02	3.8563	23.006
			661	3537890	-150								330.519	3.8568	23.036
			662	3537830	-150								331.019	3.8571	23.042
			663	3537680	-150								331.518	3.8566	23.053
			664	3537690	-150								332.017	3.8563	23.082
			665	3537610	-150								332.516	3.8565	23.096
			666	3537550	-150								333.015	3.8565	23.12
			667	3537360	-150								333.515	3.8561	23.132
			668	3537290	-150								334.014	3.8563	23.137
			669	3537160	-150								334.513	3.8565	23.154
			670	3537000	-150								335.012	3.8563	23.173
			671	3536860	-150								335.527	3.8566	23.212
			672	3536860	-150								336.026	3.8565	23.226
			673	3536780	-150								336.525	3.8563	23.235
			674	3536730	-150								337.025	3.8563	23.232
			675	3536630	-150								337.524	3.8563	23.254
			676	3536570	-150								338.023	3.8563	23.246
			677	3536530	-150								338.522	3.8563	23.257
			678	3536510	-150								339.021	3.8565	23.277
			679	3536430	-150								339.521	3.9424	23.28
			680	3536350	-150								340.02	3.9515	23.279
			681	3536230	-150								340.519	3.9515	23.263
			682	3536230	-150								341.018	3.9247	23.255
			683	3536180	-150								341.517	3.8861	23.282
			684	3536080	-150								342.017	3.8944	23.316
			685	3535940	-150								342.516	3.9512	23.328
			686	3535910	-150								343.015	3.9508	23.335
			687	3535770	-150								343.514	3.9555	23.332
			688	3535660	-150								344.013	3.959	23.328
			689	3535520	-150								344.513	3.9639	23.321
			690	3535510	-150								345.027	3.9783	23.311
			691	3535420	-150								345.527	3.9252	23.308
			692	3535210	-150								346.026	3.9278	23.358
			693	3535130	-150								346.525	3.8878	23.436
			694	3535070	-150								347.024	3.8724	23.506
			695	3534970	-150								347.523	3.9144	23.56
			696	3534820	-150								348.023	3.8556	23.813
			697	3534780	-150								348.522	3.8563	23.963
			698	3534740	-150								349.021	3.9149	24.007
			699	3534650	-150								349.52	3.9739	24.015
			700	3534580	-150								350.019	3.9411	24.012
			701	3534530	-150								350.519	3.9674	24.01
			702	3534450	-150								351.018	3.9649	23.999
			703	3534370	-150								351.517	3.9462	23.997
			704	3534230	-150								352.016	3.924	24.05
			705	3534050	-150								352.515	3.9373	24.06
			706	3534160	-150								353.015	3.9467	24.097
			707	3534200	-150								353.514	3.9623	24.115
			708	3534190	-150								354.013	3.9662	24.105
			709	3534170	-150								354.528	3.9356	24.121
			710	3534210	-150								355.027	3.9412	24.133
			711	3534140	-150								355.526	3.9547	24.147
			712	3534050	-150								356.025	3.931	24.158
			713	3534040	-150								356.525	3.9038	24.173
			714	3534020	-150								357.024	3.9091	24.212
			715	3533990	-150								357.523	3.9358	24.215
			716	3533900	-150								358.022	3.9356	24.249
			717	3533930	-150								358.521	3.8512	24.273
			718	3533890	-150								359.021	3.857	24.304
			719	3533860	-150								359.52	3.883	24.324
			720	3533700	-150								360.019	3.9464	24.333
			721	3533830	-150								360.518	3.9252	24.341
			722	3533820	-150								361.017	3.9306	24.345
			723	3533760	-150								361.517	3.9566	24.358
			724	3533710	-150								362.016	3.8775	24.373
			725	3533740	-150								362.515	3.851	24.438
			726	3533690	-150								363.014	3.8828	24.443
			727	3533610	-150								363.514	3.9417	24.459
			728	3533640	-150								364.028	3.9358	24.485
			729	3533620	-150								364.528	3.9505	24.491
			730	3533550	-150								365.027	3.9356	24.49
			731	3533410	-150								365.526	3.9561	24.481
			732	3533400	-150								366.025	3.9094	24.485
			733	3533380	-150								366.524	3.9093	24.481
			734	3533330	-150								367.024	3.9091	24.492
			735	3533250	-150								367.523	3.8464	24.634
			736	3533270	-150								368.022	3.846	24.73
			737	3533190	-150								368.521	3.9465	24.771
			738	3533110	-150								369.02	3.9714	24.798
			739	3533010	-150								369.52	3.9888	24.8
			740	3532990	-150								370.019	3.9676	24.794
			741	3532970	-150								370.518	3.957	24.783
			742	3532770	-150								371.017	3.9229	24.774
			743	3532790	-150								371.516	3.9358	24.759
			744	3532760	-150								372.016	3.9098	24.751
			745	3532630	-150								372.515	3.9199	24.732
			746	3532550	-150								373.03	3.856	24.754
			747	3532450	-150								373.529	3.8561	24.772
			748	3532380	-150								374.028	3.9199	24.843
			749	3532240	-150								374.527	3.9146	24.858
			750	3532180	-150								375.026	3.9078	24.86
			751	3532030	-150								375.526	3.8669	24.884
			752	3531900	-150								376.025	3.8409	24.905
			753	3531760	-150								376.524	3.8412	24.912
			754	3531670	-150								377.023	3.843	24.928
			755	3531590	-150								377.522	3.8407	24.959
			756	3531370	-150								378.022	3.8402	24.983
			757	3531210	-150								378.521	3.8402	24.999
			758	3531070	-150								379.02	3.8404	25.005
			759	3530920	-150								379.519	3.8402	25.043
			760	3530740	-150								380.018	3.8404	25.056
			761	3530610	-150								380.518	3.8404	25.078
			762	3530420	-150								381.017	3.8402	25.091
			763	3530240	-150								381.516	3.8404	25.097
			764	3530000	-150								382.015	3.8402	25.112
			765	3529930	-150								382.53	3.8401	25.114
			766	3529650	-150								383.029	3.8402	25.145
			767	3529490	-150								383.528	3.8406	25.171
			768	3529280	-150								384.028	3.8402	25.176
			769	3529140	-150								384.527	3.8401	25.185
			770	3528980	-150								385.026	3.8399	25.179
			771	3528790	-150								385.525	3.8404	25.192
			772	3528670	-150								386.024	3.8402	25.192
			773	3528580	-150								386.524	3.8402	25.212
			774	3528280	-150								387.023	3.8401	25.212
			775	3528130	-150								387.522	3.8406	25.201
			776	3528040	-150								388.021	3.8394	25.184
			777	3527880	-150								388.52	3.8379	25.173
			778	3527690	-150								389.02	3.8401	25.186
			779	3527540	-150								389.519	3.8402	25.219
			780	3527410	-150								390.018	3.8401	25.222
			781	3527230	-150								390.517	3.8404	25.232
			782	3527050	-150								391.016	3.8373	25.234
			783	3526970	-150								391.516	3.8394	25.232
			784	3526770	-150								392.03	3.8404	25.222
			785	3526630	-150								392.53	3.8394	25.217
			786	3526480	-150								393.029	3.8397	25.207
			787	3526350	-150								393.528	3.8387	25.22
			788	3526160	-150								394.027	3.8361	25.257
			789	3526010	-150								394.527	3.8374	25.315
			790	3525920	-150								395.026	3.8354	25.358
			791	3525730	-150								395.525	3.8402	25.492
			792	3525570	-150								396.024	3.8353	25.9
			793	3525450	-150								396.523	3.8348	25.987
			794	3525360	-150								397.023	3.8351	26.015
			795	3525160	-150								397.522	3.8359	26.015
			796	3525030	-150								398.021	3.8351	26.001
			797	3525020	-150								398.52	3.8351	25.999
			798	3524780	-150								399.019	3.8351	26.004
			799	3524710	-150								399.519	3.8987	26.07
			800	3524590	-150								400.018	3.83	26.093
			801	3555560	150								400.517	3.8298	26.115
			802	3529230	150								401.016	3.8298	26.143
			803	3531440	150								401.531	3.83	26.162
			804	3531650	150								402.03	3.8298	26.178
			805	3533190	150								402.529	3.8296	26.182
			806	3533750	150								403.029	3.8296	26.196
			807	3532950	150								403.528	3.8296	26.209
			808	3531160	150								404.027	3.83	26.223
			809	3528870	150								404.526	3.8298	26.257
			810	3526410	150								405.025	3.8349	26.274
			811	3523820	150								405.525	3.8361	26.299
			812	3521190	150								406.024	3.8298	26.339
			813	3518610	150								406.523	3.8298	26.36
			814	3515920	150								407.022	3.8298	26.382
			815	3513100	150								407.521	3.8296	26.39
			816	3510480	150								408.021	3.8298	26.388
			817	3507770	150								408.52	3.8283	26.392
			818	3505220	150								409.019	3.8296	26.41
			819	3502470	150								409.518	3.8464	26.446
			820	3499800	150								410.017	3.8298	26.504
			821	3496980	150								410.517	3.8293	26.52
			822	3493770	150								411.031	3.8295	26.545
			823	3490750	150								411.531	3.8296	26.581
			824	3487460	150								412.03	3.8296	26.594
			825	3484080	150								412.529	3.8296	26.592
			826	3480910	150								413.028	3.8285	26.585
			827	3477630	150								413.527	3.8268	26.586
			828	3474300	150								414.027	3.8285	26.577
			829	3471100	150								414.526	3.8245	26.577
			830	3467860	150								415.025	3.8351	26.696
			831	3464440	150								415.524	3.851	26.851
			832	3461120	150								416.023	3.8245	26.898
			833	3457990	150								416.523	3.8243	26.905
			834	3454570	150								417.022	3.8247	26.907
			835	3451170	150								417.521	3.8245	26.899
			836	3447810	150								418.02	3.8247	26.896
			837	3444570	150								418.519	3.8247	26.883
			838	3440820	150								419.019	3.8238	26.864
			839	3437760	150								419.518	3.8245	26.856
			840	3434560	150								420.017	3.8245	26.837
			841	3431260	150								420.532	3.8245	26.835
			842	3427870	150								421.031	3.8245	26.836
			843	3424670	150								421.53	3.8247	26.886
			844	3421620	150								422.029	3.8238	26.907
			845	3418450	150								422.529	3.8247	26.91
			846	3415320	150								423.028	3.8245	26.919
			847	3412410	150								423.527	3.8399	26.941
			848	3409490	150								424.026	3.8245	26.955
			849	3406440	150								424.526	3.825	26.964
			850	3403360	150								425.025	3.8247	26.995
			851	3400300	150								425.524	3.8245	27.013
			852	3397390	150								426.023	3.8245	27.025
			853	3394260	150								426.522	3.8245	27.028
			854	3391000	150								427.022	3.8245	27.058
			855	3387650	150								427.521	3.825	27.077
			856	3384090	150								428.02	3.8245	27.091
			857	3380340	150								428.519	3.8247	27.113
			858	3376420	150								429.018	3.8245	27.121
			859	3372210	150								429.518	3.8237	27.136
			860	3367910	150								430.032	3.8243	27.159
			861	3363790	150								430.532	3.8192	27.198
			862	3359780	150								431.031	3.8232	27.209
			863	3356000	150								431.53	3.8233	27.212
			864	3352490	150								432.029	3.8235	27.211
			865	3349170	150								432.528	3.8192	27.22
			866	3346780	150								433.028	3.8298	27.219
			867	3343510	150								433.527	3.8214	27.239
			868	3340210	150								434.026	3.8192	27.263
			869	3337010	150								434.525	3.8192	27.257
			870	3333840	150								435.024	3.8192	27.25
			871	3330730	150								435.524	3.8197	27.238
			872	3327680	150								436.023	3.8205	27.22
			873	3324700	150								436.522	3.8192	27.261
			874	3321660	150								437.021	3.8192	27.306
			875	3318800	150								437.52	3.8192	27.316
			876	3315870	150								438.02	3.8192	27.331
			877	3313010	150								438.519	3.8207	27.328
			878	3309910	150								439.018	3.8194	27.319
			879	3306940	150								439.533	3.8192	27.305
			880	3304070	150								440.032	3.8194	27.297
			881	3301260	150								440.531	3.8192	27.288
			882	3298280	150								441.03	3.8194	27.304
			883	3295360	150								441.53	3.8199	27.424
			884	3292510	150								442.029	3.8189	27.674
			885	3289740	150								442.528	3.8156	27.794
			886	3286660	150								443.027	3.8151	27.856
			887	3283870	150								443.526	3.8141	27.952
			888	3281080	150								444.026	3.8144	27.986
			889	3278000	150								444.525	3.8137	27.993
			890	3275170	150								445.024	3.8146	27.986
			891	3272370	150								445.523	3.8139	27.978
			892	3269360	150								446.022	3.8141	27.968
			893	3266340	150								446.522	3.8141	27.96
			894	3263370	150								447.021	3.8359	28.006
			895	3260450	150								447.52	3.8141	28.02
			896	3257660	150								448.019	3.8139	28.042
			897	3254930	150								448.518	3.8141	28.065
			898	3252190	150								449.033	3.8139	28.059
			899	3249570	150								449.532	3.8139	28.081
			900	3246950	150								450.032	3.8119	28.102
			901	3244470	150								450.531	3.8139	28.112
			902	3242060	150								451.03	3.8139	28.113
			903	3239740	150								451.529	3.8142	28.13
			904	3237560	150								452.028	3.8141	28.155
			905	3235490	150								452.528	3.8141	28.194
			906	3233720	150								453.027	3.8139	28.209
			907	3232220	150								453.526	3.8137	28.243
			908	3230940	150								454.025	3.8139	28.279
			909	3230030	150								454.524	3.8132	28.299
			910	3229140	150								455.024	3.8118	28.307
			911	3228490	150								455.523	3.8142	28.323
			912	3227990	150								456.022	3.8086	28.324
			913	3227400	150								456.521	3.8129	28.338
			914	3227060	150								457.021	3.8101	28.378
			915	3226660	150								457.52	3.8132	28.416
			916	3226310	150								458.019	3.8132	28.405
			917	3225980	150								458.534	3.8104	28.444
			918	3225630	150								459.033	3.8137	28.465
			919	3225380	150								459.532	3.8124	28.467
			920	3224980	150								460.031	3.8124	28.466
			921	3224810	150								460.531	3.8129	28.461
			922	3224470	150								461.03	3.8141	28.449
			923	3224190	150								461.529	3.8119	28.469
			924	3223870	150								462.028	3.8114	28.47
			925	3223600	150								462.527	3.8132	28.661
			926	3223370	150								463.027	3.8137	28.754
			927	3223010	150								463.526	3.8098	28.8
			928	3222850	150								464.025	3.8086	28.821
			929	3222500	150								464.524	3.8089	28.824
			930	3222280	150								465.023	3.8086	28.812
			931	3222040	150								465.523	3.8089	28.802
			932	3221780	150								466.022	3.8088	28.786
			933	3221570	150								466.521	3.8086	28.777
			934	3221220	150								467.02	3.8086	28.755
			935	3221100	150								467.535	3.8091	28.741
			936	3220820	150								468.034	3.8089	28.745
			937	3220630	150								468.533	3.8139	28.762
			938	3220320	150								469.033	3.8139	28.805
			939	3220100	150								469.532	3.8121	28.825
			940	3219940	150								470.031	3.8086	28.824
			941	3219660	150								470.53	3.8106	28.834
			942	3219580	150								471.029	3.8099	28.838
			943	3219250	150								471.529	3.8137	28.869
			944	3219170	150								472.028	3.8086	28.872
			945	3218860	150								472.527	3.8086	28.914
			946	3218630	150								473.026	3.8086	28.912
			947	3218440	150								473.525	3.8084	28.932
			948	3218170	150								474.025	3.8033	28.945
			949	3217950	150								474.524	3.8086	28.984
			950	3217630	150								475.023	3.8086	28.99
			951	3217450	150								475.522	3.8086	29.012
			952	3217090	150								476.021	3.8038	29.035
			953	3216880	150								476.521	3.8035	29.053
			954	3216650	150								477.035	3.8033	29.066
			955	3216280	150								477.535	3.8073	29.083
			956	3216190	150								478.034	3.8033	29.115
			957	3215760	150								478.533	3.8041	29.142
			958	3215520	150								479.032	3.804	29.139
			959	3215250	150								479.531	3.8023	29.144
			960	3214990	150								480.031	3.798	29.151
			961	3214790	150								480.53	3.8	29.151
			962	3214430	150								481.029	3.8015	29.156
			963	3214180	150								481.528	3.8033	29.165
			964	3213820	150								482.027	3.8033	29.158
			965	3213660	150								482.527	3.8035	29.15
			966	3213400	150								483.026	3.8033	29.128
			967	3213110	150								483.525	3.803	29.112
			968	3212910	150								484.024	3.8035	29.167
			969	3212610	150								484.523	3.7992	29.215
			970	3212430	150								485.023	3.7983	29.235
			971	3212160	150								485.522	3.798	29.243
			972	3211900	150								486.021	3.7982	29.242
			973	3211790	150								486.536	3.7978	29.237
			974	3211540	150								487.035	3.7983	29.217
			975	3211390	150								487.534	3.8	29.21
			976	3211180	150								488.034	3.8033	29.209
			977	3210950	150								488.533	3.7982	29.323
			978	3210820	150								489.032	3.7992	29.509
			979	3210570	150								489.531	3.7973	29.693
			980	3210420	150								490.03	3.7987	29.746
			981	3210170	150								490.53	3.7982	29.83
			982	3210040	150								491.029	3.798	29.863
			983	3209810	150								491.528	3.798	29.88
			984	3209670	150								492.027	3.798	29.877
			985	3209430	150								492.526	3.8031	29.87
			986	3209320	150								493.026	3.798	29.865
			987	3209080	150								493.525	3.798	29.848
			988	3208820	150								494.024	3.7962	29.873
			989	3208730	150								494.523	3.7982	29.908
			990	3208460	150								495.022	3.8015	29.917
			991	3208410	150								495.522	3.803	29.955
			992	3208140	150								496.036	3.798	29.956
			993	3208040	150								496.536	3.7935	29.959
			994	3207800	150								497.035	3.798	29.986
			995	3207730	150								497.534	3.7983	29.988
			996	3207510	150								498.033	3.798	30.007
			997	3207390	150								498.532	3.7985	30.018
			998	3207180	150								499.032	3.7978	30.046
			999	3206990	150								499.531	3.7967	30.065
			1000	3206880	150								500.03	3.7973	30.1
			1001	3206660	150								500.529	3.7962	30.116
			1002	3206550	150								501.028	3.796	30.164
			1003	3206380	150								501.528	3.798	30.203
			1004	3206280	150								502.027	3.7975	30.212
			1005	3206070	150								502.526	3.798	30.229
			1006	3206040	150								503.025	3.7982	30.236
			1007	3205800	150								503.524	3.798	30.24
			1008	3205710	150								504.024	3.798	30.269
			1009	3205540	150								504.523	3.7978	30.34
			1010	3205460	150								505.022	3.7983	30.369
			1011	3205240	150								505.537	3.7982	30.385
			1012	3205180	150								506.036	3.7965	30.43
			1013	3204950	150								506.535	3.7954	30.455
			1014	3204880	150								507.034	3.7927	30.46
			1015	3204680	150								507.534	3.7927	30.453
			1016	3204650	150								508.033	3.7925	30.454
			1017	3204470	150								508.532	3.7932	30.472
			1018	3204440	150								509.031	3.793	30.5
			1019	3204210	150								509.53	3.7932	30.577
			1020	3204210	150								510.03	3.793	30.744
			1021	3204010	150								510.529	3.7917	30.818
			1022	3203980	150								511.028	3.7927	30.833
			1023	3203840	150								511.527	3.7927	30.828
			1024	3203780	150								512.026	3.7927	30.832
			1025	3203660	150								512.526	3.792	30.822
			1026	3203640	150								513.025	3.7919	30.801
			1027	3203480	150								513.524	3.7919	30.779
			1028	3203490	150								514.023	3.7927	30.752
			1029	3203390	150								514.522	3.7925	30.734
			1030	3203360	150								515.037	3.7927	30.725
			1031	3203280	150								515.536	3.7927	30.732
			1032	3203310	150								516.036	3.7896	30.754
			1033	3203240	150								516.535	3.7925	30.783
			1034	3203240	150								517.034	3.7955	30.791
			1035	3203240	150								517.533	3.7927	30.792
			1036	3203160	150								518.033	3.7927	30.817
			1037	3203210	150								518.532	3.7922	30.818
			1038	3203160	150								519.031	3.7922	30.827
			1039	3203180	150								519.53	3.7881	30.842
			1040	3203150	150								520.029	3.7902	30.872
			1041	3203160	150								520.529	3.7927	30.874
			1042	3203110	150								521.028	3.7924	30.874
			1043	3203140	150								521.527	3.7897	30.886
			1044	3203050	150								522.026	3.7881	30.928
			1045	3203140	150								522.525	3.7874	30.936
			1046	3203060	150								523.025	3.7877	30.959
			1047	3203110	150								523.524	3.7874	30.968
			1048	3202960	150								524.023	3.7874	30.997
			1049	3203050	150								524.538	3.7882	30.998
			1050	3202860	150								525.037	3.7877	31.026
			1051	3202960	150								525.536	3.7881	31.063
			1052	3202830	150								526.035	3.7877	31.07
			1053	3202860	150								526.535	3.7874	31.064
			1054	3202810	150								527.034	3.7876	31.087
			1055	3202820	150								527.533	3.7874	31.093
			1056	3202770	150								528.032	3.7874	31.095
			1057	3202840	150								528.531	3.7877	31.117
			1058	3202730	150								529.031	3.7874	31.117
			1059	3202820	150								529.53	3.7874	31.112
			1060	3202750	150								530.029	3.7872	31.1
			1061	3202690	150								530.528	3.7874	31.084
			1062	3202690	150								531.027	3.7874	31.091
			1063	3202660	150								531.527	3.7874	31.149
			1064	3202630	150								532.026	3.7876	31.18
			1065	3202610	150								532.525	3.7874	31.199
			1066	3202640	150								533.024	3.7872	31.197
			1067	3202570	150								533.523	3.7874	31.202
			1068	3202620	150								534.038	3.7871	31.19
			1069	3202550	150								534.537	3.7871	31.183
			1070	3202610	150								535.037	3.7874	31.178
			1071	3202530	150								535.536	3.8924	31.286
			1072	3202640	150								536.035	3.7983	31.477
			1073	3202510	150								536.534	3.7869	31.675
			1074	3202540	150								537.033	3.7896	31.726
			1075	3202480	150								537.533	3.7834	31.739
			1076	3202430	150								538.032	3.8348	31.797
			1077	3202450	150								538.531	3.8283	31.824
			1078	3202430	150								539.03	3.8194	31.824
			1079	3202400	150								539.529	3.8126	31.829
			1080	3202360	150								540.029	3.8576	31.818
			1081	3202320	150								540.528	3.7874	31.798
			1082	3202190	150								541.027	3.7823	31.811
			1083	3202230	150								541.526	3.7874	31.838
			1084	3202120	150								542.025	3.7826	31.866
			1085	3202120	150								542.525	3.7821	31.889
			1086	3202040	150								543.024	3.7819	31.916
			1087	3202100	150								543.539	3.7841	31.917
			1088	3202040	150								544.038	3.7821	31.929
			1089	3202050	150								544.537	3.7821	31.935
			1090	3202060	150								545.036	3.7816	31.956
			1091	3202040	150								545.535	3.7821	31.965
			1092	3202020	150								546.035	3.7821	31.975
			1093	3202010	150								546.534	3.7806	32.007
			1094	3202070	150								547.033	3.7806	32.022
			1095	3202010	150								547.532	3.7821	32.058
			1096	3202050	150								548.031	3.7821	32.072
			1097	3202040	150								548.531	3.7783	32.112
			1098	3202140	150								549.03	3.7814	32.146
			1099	3201990	150								549.529	3.7798	32.17
			1100	3202020	150								550.028	3.7826	32.178
			1101	3201970	150								550.528	3.7821	32.184
			1102	3201920	150								551.027	3.7818	32.198
			1103	3202010	150								551.526	3.78	32.208
			1104	3201870	150								552.025	3.7773	32.279
			1105	3201950	150								552.524	3.777	32.294
			1106	3201860	150								553.039	3.7768	32.325
			1107	3201910	150								553.538	3.7768	32.353
			1108	3201840	150								554.038	3.7768	32.363
			1109	3201780	150								554.537	3.7778	32.364
			1110	3201820	150								555.036	3.7766	32.354
			1111	3201690	150								555.535	3.7771	32.343
			1112	3201710	150								556.034	3.7768	32.362
			1113	3201570	150								556.534	3.777	32.375
			1114	3201570	150								557.033	3.7818	32.512
			1115	3201510	150								557.532	3.7768	32.644
			1116	3201420	150								558.031	3.7766	32.693
			1117	3201450	150								558.53	3.7768	32.714
			1118	3201350	150								559.03	3.7766	32.715
			1119	3201390	150								559.529	3.7766	32.701
			1120	3201300	150								560.028	3.7757	32.687
			1121	3201350	150								560.527	3.7768	32.671
			1122	3201320	150								561.026	3.7803	32.641
			1123	3201240	150								561.526	3.778	32.615
			1124	3201270	150								562.04	3.7818	32.598
			1125	3201130	150								562.54	3.7778	32.609
			1126	3201170	150								563.039	3.7823	32.612
			1127	3201020	150								563.538	3.7821	32.658
			1128	3201010	150								564.037	3.8974	32.673
			1129	3200990	150								564.536	3.7816	32.675
			1130	3200850	150								565.036	3.798	32.685
			1131	3200870	150								565.535	3.7927	32.694
			1132	3200740	150								566.034	3.8485	32.715
			1133	3200740	150								566.533	3.7761	32.726
			1134	3200630	150								567.032	3.7752	32.759
			1135	3200550	150								567.532	3.777	32.778
			1136	3200550	150								568.031	3.7768	32.779
			1137	3200390	150								568.53	3.7766	32.79
			1138	3200430	150								569.029	3.7775	32.817
			1139	3200250	150								569.528	3.7768	32.832
			1140	3200230	150								570.028	3.7866	32.841
			1141	3200090	150								570.527	3.8402	32.862
			1142	3200030	150								571.026	3.773	32.868
			1143	3200030	150								571.541	3.777	32.881
			1144	3199900	150								572.04	3.772	32.886
			1145	3199910	150								572.539	3.827	32.919
			1146	3199770	150								573.038	3.7765	32.95
			1147	3199750	150								573.538	3.772	32.957
			1148	3199720	150								574.037	3.7717	32.951
			1149	3199610	150								574.536	3.7718	32.958
			1150	3199550	150								575.035	3.7768	32.961
			1151	3199520	150								575.534	3.773	32.958
			1152	3199420	150								576.034	3.7715	32.976
			1153	3199460	150								576.533	3.7763	32.969
			1154	3199340	150								577.032	3.7737	32.956
			1155	3199330	150								577.531	3.7717	32.927
			1156	3199290	150								578.03	3.7763	32.917
			1157	3199150	150								578.53	3.7728	32.94
			1158	3199190	150								579.029	3.7768	32.975
			1159	3199040	150								579.528	3.7717	32.991
			1160	3199070	150								580.027	3.7715	32.994
			1161	3198960	150								580.527	3.7743	32.992
			1162	3198920	150								581.041	3.7725	32.977
			1163	3198900	150								581.541	3.7821	32.969
			1164	3198830	150								582.04	3.7833	32.963
			1165	3198800	150								582.539	3.7758	32.973
			1166	3198760	150								583.038	3.772	33.088
			1167	3198660	150								583.537	3.7768	33.23
			1168	3198720	150								584.037	3.7927	33.384
			1169	3198640	150								584.536	3.7715	33.475
			1170	3198520	150								585.035	3.7717	33.58
			1171	3198540	150								585.534	3.7766	33.676
			1172	3198430	150								586.033	3.7715	33.699
			1173	3198440	150								586.533	3.7682	33.703
			1174	3198300	150								587.032	3.768	33.697
			1175	3198310	150								587.531	3.772	33.691
			1176	3198250	150								588.03	3.7715	33.675
			1177	3198180	150								588.529	3.7747	33.676
			1178	3198080	150								589.029	3.767	33.723
			1179	3198050	150								589.528	3.7692	33.733
			1180	3197940	150								590.027	3.7665	33.761
			1181	3197980	150								590.542	3.8139	33.775
			1182	3197790	150								591.041	3.7665	33.771
			1183	3197780	150								591.54	3.7694	33.793
			1184	3197750	150								592.039	3.7715	33.799
			1185	3197680	150								592.539	3.7702	33.821
			1186	3197610	150								593.038	3.7708	33.816
			1187	3197560	150								593.537	3.7713	33.831
			1188	3197450	150								594.036	3.7665	33.859
			1189	3197460	150								594.535	3.7705	33.88
			1190	3197330	150								595.035	3.7664	33.908
			1191	3197310	150								595.534	3.7694	33.944
			1192	3197220	150								596.033	3.7715	33.978
			1193	3197140	150								596.532	3.7659	34.004
			1194	3197140	150								597.031	3.7662	34.013
			1195	3197040	150								597.531	3.7662	34.021
			1196	3196980	150								598.03	3.7662	34.022
			1197	3196990	150								598.529	3.7713	34.04
			1198	3196840	150								599.028	3.7659	34.085
			1199	3196790	150								599.527	3.769	34.134
			1200	3196750	150								600.042	3.7715	34.142
			1201	3152640	-150								600.541	3.7717	34.181
			1202	3109880	-150								601.041	3.767	34.214
			1203	3115280	-150								601.54	3.768	34.215
			1204	3121640	-150								602.039	3.768	34.22
			1205	3128670	-150								602.538	3.7664	34.207
			1206	3135990	-150								603.037	3.7715	34.231
			1207	3142930	-150								603.537	3.7624	34.266
			1208	3149360	-150								604.036	3.7662	34.296
			1209	3155060	-150								604.535	3.7662	34.463
			1210	3160500	-150								605.034	3.7654	34.564
			1211	3165670	-150								605.533	3.7632	34.593
			1212	3170760	-150								606.033	3.7611	34.602
			1213	3175850	-150								606.532	3.7611	34.603
			1214	3181060	-150								607.031	3.7609	34.589
			1215	3186440	-150								607.53	3.7609	34.579
			1216	3191950	-150								608.029	3.7607	34.556
			1217	3197450	-150								608.529	3.7609	34.539
			1218	3202350	-150								609.028	3.7612	34.509
			1219	3206580	-150								609.543	3.7662	34.489
			1220	3210230	-150								610.042	3.7622	34.466
			1221	3213590	-150								610.541	3.7617	34.458
			1222	3217020	-150								611.04	3.7634	34.463
			1223	3220520	-150								611.54	3.7612	34.491
			1224	3224080	-150								612.039	3.7634	34.498
			1225	3227730	-150								612.538	3.7609	34.493
			1226	3231460	-150								613.037	3.7665	34.515
			1227	3235160	-150								613.536	3.766	34.52
			1228	3238830	-150								614.036	3.7616	34.533
			1229	3242410	-150								614.535	3.7606	34.537
			1230	3245400	-150								615.034	3.7606	34.577
			1231	3248260	-150								615.533	3.7611	34.596
			1232	3250710	-150								616.032	3.7607	34.601
			1233	3253420	-150								616.532	3.7607	34.607
			1234	3255990	-150								617.031	3.7654	34.635
			1235	3259290	-150								617.53	3.7607	34.647
			1236	3262910	-150								618.029	3.7609	34.681
			1237	3267130	-150								618.528	3.7609	34.689
			1238	3271780	-150								619.043	3.7574	34.696
			1239	3276650	-150								619.542	3.7578	34.702
			1240	3281720	-150								620.042	3.7573	34.721
			1241	3286710	-150								620.541	3.7556	34.764
			1242	3291650	-150								621.04	3.7589	34.779
			1243	3296640	-150								621.539	3.7609	34.778
			1244	3301360	-150								622.038	3.7559	34.78
			1245	3305930	-150								622.538	3.7556	34.79
			1246	3310240	-150								623.037	3.7561	34.791
			1247	3314240	-150								623.536	3.7554	34.813
			1248	3318230	-150								624.035	3.7578	34.828
			1249	3322020	-150								624.534	3.7556	34.825
			1250	3325850	-150								625.034	3.7556	34.808
			1251	3329580	-150								625.533	3.7568	34.786
			1252	3333210	-150								626.032	3.7556	34.765
			1253	3336940	-150								626.531	3.7556	34.788
			1254	3340750	-150								627.03	3.7554	34.829
			1255	3344500	-150								627.53	3.7561	34.855
			1256	3348310	-150								628.029	3.7554	34.856
			1257	3352080	-150								628.544	3.7556	34.842
			1258	3355950	-150								629.043	3.7558	34.827
			1259	3359740	-150								629.542	3.7558	34.819
			1260	3363540	-150								630.041	3.7558	34.805
			1261	3367370	-150								630.54	3.7554	34.792
			1262	3371220	-150								631.04	3.7556	34.868
			1263	3375050	-150								631.539	3.7556	35.01
			1264	3378900	-150								632.038	3.7609	35.257
			1265	3382780	-150								632.537	3.7554	35.352
			1266	3386660	-150								633.036	3.7511	35.406
			1267	3390440	-150								633.536	3.7503	35.497
			1268	3394210	-150								634.035	3.7503	35.529
			1269	3397940	-150								634.534	3.7503	35.541
			1270	3401730	-150								635.033	3.7526	35.535
			1271	3405450	-150								635.532	3.7503	35.52
			1272	3409170	-150								636.032	3.7511	35.501
			1273	3412940	-150								636.531	3.7502	35.502
			1274	3416610	-150								637.03	3.7503	35.545
			1275	3420320	-150								637.529	3.8245	35.564
			1276	3423970	-150								638.044	3.7502	35.58
			1277	3427660	-150								638.543	3.7503	35.604
			1278	3431310	-150								639.042	3.7506	35.606
			1279	3435020	-150								639.542	3.7973	35.628
			1280	3438620	-150								640.041	3.7927	35.63
			1281	3442240	-150								640.54	3.7959	35.644
			1282	3445760	-150								641.039	3.7924	35.638
			1283	3449270	-150								641.538	3.8016	35.665
			1284	3452730	-150								642.038	3.7876	35.692
			1285	3456140	-150								642.537	3.792	35.712
			1286	3459630	-150								643.036	3.7899	35.737
			1287	3463130	-150								643.535	3.7927	35.768
			1288	3466700	-150								644.035	3.7874	35.789
			1289	3470290	-150								644.534	3.7927	35.822
			1290	3473950	-150								645.033	3.7977	35.828
			1291	3477540	-150								645.532	3.7927	35.821
			1292	3481230	-150								646.031	3.7876	35.821
			1293	3485050	-150								646.531	3.7876	35.831
			1294	3488780	-150								647.03	3.7503	35.858
			1295	3492630	-150								647.545	3.7434	35.928
			1296	3496400	-150								648.044	3.7439	35.939
			1297	3500040	-150								648.543	3.7447	35.963
			1298	3503640	-150								649.042	3.7397	35.993
			1299	3507030	-150								649.541	3.74	35.998
			1300	3510240	-150								650.041	3.7346	35.997
			1301	3513280	-150								650.54	3.7399	35.989
			1302	3516210	-150								651.039	3.7397	35.991
			1303	3518870	-150								651.538	3.7377	36.005
			1304	3521290	-150								652.037	3.7344	36.007
			1305	3523290	-150								652.537	3.7397	36.129
			1306	3525060	-150								653.036	3.7377	36.224
			1307	3526380	-150								653.535	3.7346	36.281
			1308	3527390	-150								654.034	3.7354	36.306
			1309	3528110	-150								654.533	3.7346	36.309
			1310	3528630	-150								655.033	3.7348	36.302
			1311	3529030	-150								655.532	3.7344	36.283
			1312	3529230	-150								656.031	3.7344	36.267
			1313	3529190	-150								656.546	3.7344	36.24
			1314	3529360	-150								657.045	3.7348	36.21
			1315	3529420	-150								657.544	3.7346	36.191
			1316	3529320	-150								658.043	3.7344	36.186
			1317	3529280	-150								658.543	3.7344	36.183
			1318	3529200	-150								659.042	3.7344	36.247
			1319	3528940	-150								659.541	3.7348	36.271
			1320	3528840	-150								660.04	3.7346	36.274
			1321	3528550	-150								660.539	3.7344	36.283
			1322	3528370	-150								661.039	3.7344	36.287
			1323	3528100	-150								661.538	3.7344	36.288
			1324	3527860	-150								662.037	3.7344	36.289
			1325	3527670	-150								662.536	3.7336	36.323
			1326	3527470	-150								663.035	3.7344	36.347
			1327	3527330	-150								663.535	3.7344	36.352
			1328	3527100	-150								664.034	3.7344	36.347
			1329	3526860	-150								664.533	3.7344	36.369
			1330	3526690	-150								665.032	3.7344	36.392
			1331	3526430	-150								665.531	3.7344	36.416
			1332	3526120	-150								666.046	3.7344	36.437
			1333	3525980	-150								666.545	3.7343	36.424
			1334	3525730	-150								667.045	3.7336	36.423
			1335	3525430	-150								667.544	3.7344	36.426
			1336	3525190	-150								668.043	3.7343	36.454
			1337	3524980	-150								668.542	3.7346	36.472
			1338	3524680	-150								669.041	3.7341	36.466
			1339	3524300	-150								669.541	3.7333	36.458
			1340	3523860	-150								670.04	3.7311	36.459
			1341	3523300	-150								670.539	3.7343	36.455
			1342	3522910	-150								671.038	3.7333	36.461
			1343	3522760	-150								671.537	3.7318	36.472
			1344	3522570	-150								672.037	3.7326	36.462
			1345	3522360	-150								672.536	3.7296	36.444
			1346	3522080	-150								673.035	3.7324	36.412
			1347	3521800	-150								673.534	3.7303	36.391
			1348	3521590	-150								674.034	3.7328	36.397
			1349	3521370	-150								674.533	3.7301	36.417
			1350	3521100	-150								675.032	3.7311	36.421
			1351	3520780	-150								675.547	3.7323	36.42
			1352	3520500	-150								676.046	3.7331	36.419
			1353	3520270	-150								676.545	3.7301	36.4
			1354	3520010	-150								677.044	3.7308	36.375
			1355	3519760	-150								677.544	3.7299	36.357
			1356	3519420	-150								678.043	3.7295	36.349
			1357	3519150	-150								678.542	3.7296	36.402
			1358	3518860	-150								679.041	3.7301	36.49
			1359	3518610	-150								679.54	3.7304	36.607
			1360	3518300	-150								680.04	3.7296	36.684
			1361	3518000	-150								680.539	3.7291	36.85
			1362	3517760	-150								681.038	3.7293	37.034
			1363	3517450	-150								681.537	3.7291	37.079
			1364	3517170	-150								682.036	3.7348	37.087
			1365	3516940	-150								682.536	3.7452	37.083
			1366	3516680	-150								683.035	3.7344	37.071
			1367	3516430	-150								683.534	3.7334	37.059
			1368	3516230	-150								684.033	3.7309	37.05
			1369	3515770	-150								684.532	3.7291	37.105
			1370	3515800	-150								685.047	3.7291	37.121
			1371	3515520	-150								685.546	3.7291	37.136
			1372	3515130	-150								686.046	3.7286	37.143
			1373	3514910	-150								686.545	3.729	37.138
			1374	3514770	-150								687.044	3.7291	37.162
			1375	3514530	-150								687.543	3.729	37.166
			1376	3514320	-150								688.042	3.7291	37.177
			1377	3514150	-150								688.542	3.729	37.166
			1378	3514060	-150								689.041	3.7329	37.181
			1379	3513880	-150								689.54	3.7291	37.206
			1380	3513810	-150								690.039	3.7367	37.224
			1381	3513640	-150								690.538	3.7288	37.231
			1382	3513460	-150								691.038	3.7295	37.277
			1383	3513300	-150								691.537	3.7293	37.301
			1384	3513180	-150								692.036	3.7291	37.321
			1385	3513040	-150								692.535	3.7291	37.318
			1386	3512840	-150								693.034	3.7291	37.32
			1387	3512630	-150								693.534	3.7291	37.309
			1388	3512440	-150								694.033	3.7261	37.318
			1389	3512320	-150								694.548	3.7246	37.372
			1390	3512230	-150								695.047	3.7291	37.433
			1391	3512100	-150								695.546	3.7293	37.437
			1392	3511990	-150								696.045	3.7291	37.463
			1393	3511870	-150								696.544	3.729	37.482
			1394	3511750	-150								697.044	3.725	37.478
			1395	3511670	-150								697.543	3.7291	37.464
			1396	3511550	-150								698.042	3.7285	37.455
			1397	3511430	-150								698.541	3.7286	37.468
			1398	3511310	-150								699.04	3.7281	37.505
			1399	3511130	-150								699.54	3.729	37.523
			1400	3511070	-150								700.039	3.7248	37.668
			1401	3510960	-150								700.538	3.7268	37.748
			1402	3510820	-150								701.037	3.7256	37.779
			1403	3510730	-150								701.536	3.7281	37.795
			1404	3510640	-150								702.036	3.729	37.784
			1405	3510620	-150								702.535	3.7291	37.772
			1406	3510590	-150								703.034	3.729	37.75
			1407	3510510	-150								703.533	3.7258	37.724
			1408	3510420	-150								704.048	3.7288	37.689
			1409	3510360	-150								704.547	3.7263	37.663
			1410	3510270	-150								705.047	3.7291	37.63
			1411	3510150	-150								705.546	3.7238	37.65
			1412	3510070	-150								706.045	3.7238	37.659
			1413	3510000	-150								706.544	3.7245	37.68
			1414	3509930	-150								707.043	3.7242	37.681
			1415	3509860	-150								707.543	3.7238	37.663
			1416	3509810	-150								708.042	3.7242	37.676
			1417	3509680	-150								708.541	3.7185	37.673
			1418	3509630	-150								709.04	3.7203	37.672
			1419	3509540	-150								709.539	3.7189	37.673
			1420	3509490	-150								710.039	3.7185	37.713
			1421	3509250	-150								710.538	3.7263	37.721
			1422	3509220	-150								711.037	3.7238	37.715
			1423	3509160	-150								711.536	3.7278	37.721
			1424	3509150	-150								712.035	3.7238	37.739
			1425	3509090	-150								712.535	3.7238	37.739
			1426	3509060	-150								713.034	3.7208	37.774
			1427	3508960	-150								713.549	3.7238	37.781
			1428	3508980	-150								714.048	3.7192	37.78
			1429	3508900	-150								714.547	3.7189	37.784
			1430	3508690	-150								715.046	3.7194	37.802
			1431	3508710	-150								715.545	3.7238	37.828
			1432	3508690	-150								716.045	3.7237	37.846
			1433	3508670	-150								716.544	3.7238	37.84
			1434	3508710	-150								717.043	3.7238	37.821
			1435	3508670	-150								717.542	3.7238	37.818
			1436	3508650	-150								718.041	3.7238	37.816
			1437	3508650	-150								718.541	3.7237	37.825
			1438	3508620	-150								719.04	3.7208	37.84
			1439	3508550	-150								719.539	3.7233	37.817
			1440	3508490	-150								720.038	3.7238	37.797
			1441	3508420	-150								720.537	3.722	37.766
			1442	3508440	-150								721.037	3.7238	37.739
			1443	3508360	-150								721.536	3.7187	37.777
			1444	3508340	-150								722.035	3.7213	37.799
			1445	3508300	-150								722.534	3.7185	37.809
			1446	3508260	-150								723.049	3.7182	37.805
			1447	3508240	-150								723.548	3.7187	37.8
			1448	3508220	-150								724.047	3.7207	37.783
			1449	3508070	-150								724.547	3.7222	37.763
			1450	3508030	-150								725.046	3.7336	37.733
			1451	3508030	-150								725.545	3.7187	37.754
			1452	3507960	-150								726.044	3.7187	37.827
			1453	3507870	-150								726.543	3.7212	37.974
			1454	3507660	-150								727.043	3.7174	38.202
			1455	3507650	-150								727.542	3.7185	38.272
			1456	3507610	-150								728.041	3.7182	38.417
			1457	3507560	-150								728.54	3.7139	38.486
			1458	3507520	-150								729.039	3.7136	38.491
			1459	3507490	-150								729.539	3.7185	38.491
			1460	3507390	-150								730.038	3.7238	38.48
			1461	3507360	-150								730.537	3.7164	38.452
			1462	3507270	-150								731.036	3.7167	38.45
			1463	3507180	-150								731.535	3.716	38.472
			1464	3507080	-150								732.035	3.7132	38.486
			1465	3507060	-150								732.549	3.7132	38.497
			1466	3506990	-150								733.049	3.7132	38.533
			1467	3506930	-150								733.548	3.7132	38.538
			1468	3506830	-150								734.047	3.7129	38.532
			1469	3506800	-150								734.546	3.7132	38.545
			1470	3506710	-150								735.045	3.7126	38.547
			1471	3506570	-150								735.545	3.7132	38.553
			1472	3506450	-150								736.044	3.7131	38.549
			1473	3506340	-150								736.543	3.7131	38.579
			1474	3506290	-150								737.042	3.7132	38.594
			1475	3506230	-150								737.542	3.7132	38.63
			1476	3506150	-150								738.041	3.7116	38.633
			1477	3506060	-150								738.54	3.7131	38.674
			1478	3505940	-150								739.039	3.7129	38.702
			1479	3505850	-150								739.538	3.7096	38.717
			1480	3505770	-150								740.038	3.7088	38.715
			1481	3505650	-150								740.537	3.7092	38.709
			1482	3505560	-150								741.036	3.7081	38.69
			1483	3505450	-150								741.535	3.7079	38.719
			1484	3505380	-150								742.05	3.7081	38.779
			1485	3505210	-150								742.549	3.7079	38.805
			1486	3505140	-150								743.048	3.7089	38.814
			1487	3505000	-150								743.548	3.7089	38.845
			1488	3504890	-150								744.047	3.7081	38.845
			1489	3504740	-150								744.546	3.7109	38.844
			1490	3504620	-150								745.045	3.7084	38.822
			1491	3504520	-150								745.544	3.7097	38.814
			1492	3504410	-150								746.044	3.7079	38.822
			1493	3504300	-150								746.543	3.7079	38.825
			1494	3504180	-150								747.042	3.7074	38.88
			1495	3504060	-150								747.541	3.7079	39.021
			1496	3503940	-150								748.04	3.7078	39.105
			1497	3503770	-150								748.54	3.7076	39.151
			1498	3503660	-150								749.039	3.7076	39.161
			1499	3503500	-150								749.538	3.7141	39.14
			1500	3503370	-150								750.037	3.7051	39.126
			1501	3503260	-150								750.536	3.7033	39.097
			1502	3503090	-150								751.051	3.7031	39.074
			1503	3502990	-150								751.55	3.7068	39.037
			1504	3502760	-150								752.05	3.7028	39.002
			1505	3502650	-150								752.549	3.7063	38.998
			1506	3502470	-150								753.048	3.7026	39.026
			1507	3502300	-150								753.547	3.7026	39.062
			1508	3502180	-150								754.046	3.7026	39.076
			1509	3502040	-150								754.546	3.7025	39.073
			1510	3501910	-150								755.045	3.7033	39.05
			1511	3501820	-150								755.544	3.7079	39.071
			1512	3501600	-150								756.043	3.7043	39.07
			1513	3501540	-150								756.542	3.7031	39.071
			1514	3501380	-150								757.042	3.7028	39.097
			1515	3501190	-150								757.541	3.7026	39.128
			1516	3501090	-150								758.04	3.7026	39.128
			1517	3500980	-150								758.539	3.703	39.116
			1518	3500900	-150								759.038	3.7026	39.137
			1519	3500770	-150								759.538	3.7026	39.154
			1520	3500670	-150								760.037	3.7026	39.165
			1521	3500530	-150								760.552	3.7028	39.175
			1522	3500320	-150								761.051	3.7026	39.182
			1523	3500180	-150								761.55	3.7013	39.183
			1524	3500010	-150								762.049	3.7026	39.18
			1525	3499860	-150								762.548	3.7025	39.204
			1526	3499780	-150								763.048	3.7026	39.221
			1527	3499650	-150								763.547	3.7026	39.216
			1528	3499490	-150								764.046	3.7026	39.205
			1529	3499400	-150								764.545	3.7025	39.203
			1530	3499350	-150								765.044	3.7015	39.197
			1531	3499130	-150								765.544	3.7026	39.187
			1532	3499020	-150								766.043	3.7021	39.203
			1533	3498820	-150								766.542	3.6982	39.188
			1534	3498620	-150								767.041	3.7013	39.173
			1535	3498460	-150								767.541	3.702	39.134
			1536	3498310	-150								768.04	3.7023	39.111
			1537	3498130	-150								768.539	3.698	39.108
			1538	3497940	-150								769.038	3.7016	39.153
			1539	3497800	-150								769.537	3.6983	39.166
			1540	3497740	-150								770.052	3.6988	39.164
			1541	3497580	-150								770.551	3.6973	39.161
			1542	3497400	-150								771.051	3.7001	39.134
			1543	3497250	-150								771.55	3.698	39.119
			1544	3497130	-150								772.049	3.698	39.092
			1545	3496960	-150								772.548	3.6977	39.071
			1546	3496820	-150								773.047	3.6973	39.084
			1547	3496660	-150								773.547	3.7003	39.117
			1548	3496550	-150								774.046	3.7076	39.177
			1549	3496410	-150								774.545	3.6973	39.293
			1550	3496360	-150								775.044	3.6973	39.405
			1551	3496200	-150								775.543	3.696	39.758
			1552	3496070	-150								776.043	3.6943	39.833
			1553	3495920	-150								776.542	3.6947	39.84
			1554	3495800	-150								777.041	3.6957	39.823
			1555	3495680	-150								777.54	3.6965	39.806
			1556	3495610	-150								778.039	3.6968	39.776
			1557	3495520	-150								778.539	3.6967	39.762
			1558	3495290	-150								779.038	3.6973	39.807
			1559	3495210	-150								779.553	3.694	39.817
			1560	3495140	-150								780.052	3.6952	39.834
			1561	3495010	-150								780.551	3.6963	39.851
			1562	3494910	-150								781.05	3.6935	39.842
			1563	3494770	-150								781.549	3.6953	39.849
			1564	3494640	-150								782.049	3.6937	39.845
			1565	3494550	-150								782.548	3.6958	39.849
			1566	3494300	-150								783.047	3.6957	39.844
			1567	3494190	-150								783.546	3.6938	39.851
			1568	3494100	-150								784.045	3.6943	39.881
			1569	3493980	-150								784.545	3.6929	39.892
			1570	3493920	-150								785.044	3.6934	39.913
			1571	3493880	-150								785.543	3.6957	39.944
			1572	3493800	-150								786.042	3.6967	39.97
			1573	3493640	-150								786.541	3.695	39.985
			1574	3493560	-150								787.041	3.695	39.98
			1575	3493500	-150								787.54	3.6922	39.976
			1576	3493480	-150								788.039	3.6924	39.959
			1577	3493440	-150								788.538	3.6945	39.969
			1578	3493420	-150								789.053	3.6945	39.99
			1579	3493390	-150								789.552	3.6947	40.075
			1580	3493300	-150								790.051	3.695	40.073
			1581	3493330	-150								790.551	3.6929	40.08
			1582	3493370	-150								791.05	3.6924	40.107
			1583	3493350	-150								791.549	3.6922	40.092
			1584	3493380	-150								792.048	3.692	40.076
			1585	3493360	-150								792.547	3.692	40.057
			1586	3493340	-150								793.047	3.692	40.036
			1587	3493350	-150								793.546	3.6932	40.027
			1588	3493390	-150								794.045	3.6927	40.02
			1589	3493340	-150								794.544	3.692	40.165
													795.043	3.692	40.3
													795.543	3.692	40.36
													796.042	3.692	40.377
													796.541	3.692	40.363
													797.04	3.6919	40.351
													797.539	3.6922	40.314
													798.039	3.6925	40.295
													798.554	3.6922	40.264
													799.053	3.692	40.224
													799.552	3.6927	40.196
													800.051	3.6917	40.182
													800.55	3.692	40.186
													801.05	3.692	40.24
													801.549	3.692	40.25
													802.048	3.6917	40.229
													802.547	3.6919	40.24
													803.046	3.692	40.251
													803.546	3.692	40.254
													804.045	3.692	40.249
													804.544	3.692	40.285
													805.043	3.692	40.299
													805.542	3.6917	40.296
													806.042	3.6919	40.291
													806.541	3.6917	40.317
													807.04	3.691	40.33
													807.539	3.6902	40.344
													808.054	3.6904	40.353
													808.553	4.19	40.351
													809.052	3.692	40.349
													809.552	3.7026	40.353
													810.051	3.692	40.386
													810.55	3.691	40.404
													811.049	3.7291	40.392
													811.548	3.6915	40.383
													812.048	3.6884	40.381
													812.547	3.6917	40.367
													813.046	3.702	40.376
													813.545	3.7028	40.38
													814.044	3.6869	40.355
													814.544	3.741	40.337
													815.043	3.6915	40.301
													815.542	3.7185	40.267
													816.041	3.6879	40.286
													816.54	3.6869	40.315
													817.04	3.6874	40.318
													817.554	3.7568	40.313
													818.054	3.6869	40.298
													818.553	3.6877	40.274
													819.052	3.6871	40.254
													819.551	3.6872	40.222
													820.05	3.6871	40.207
													820.55	3.7354	40.227
													821.049	3.6871	40.293
													821.548	3.6867	40.402
													822.047	3.8618	40.456
													822.546	3.6862	40.704
													823.046	3.69	40.922
													823.545	3.745	40.965
													824.044	3.6826	40.972
													824.543	3.6814	40.956
													825.042	3.6813	40.933
													825.542	3.6813	40.903
													826.041	3.7187	40.901
													826.54	3.7344	40.966
													827.055	3.9893	40.973
													827.554	3.6818	41.002
													828.053	3.6813	41.011
													828.552	3.6813	41.001
													829.052	3.6813	41.025
													829.551	3.6813	41.025
													830.05	3.6809	41.031
													830.549	3.6808	41.019
													831.049	3.6813	41.041
													831.548	3.6958	41.063
													832.047	3.9523	41.077
													832.546	3.6814	41.085
													833.045	3.6814	41.131
													833.545	3.6809	41.156
													834.044	3.7083	41.157
													834.543	3.6813	41.146
													835.042	3.6808	41.132
													835.541	3.6773	41.113
													836.041	3.6796	41.125
													836.555	3.6852	41.206
													837.055	3.8298	41.248
													837.554	3.6801	41.24
													838.053	3.7291	41.258
													838.552	3.8245	41.261
													839.051	3.7987	41.249
													839.551	3.6761	41.222
													840.05	3.676	41.2
													840.549	3.6761	41.177
													841.048	3.6765	41.168
													841.547	3.6808	41.147
													842.047	3.6761	41.331
													842.546	3.6761	41.399
													843.045	3.6758	41.422
													843.544	3.6735	41.424
													844.043	3.6761	41.408
													844.543	3.6755	41.386
													845.042	3.6761	41.359
													845.557	3.6761	41.336
													846.056	3.692	41.303
													846.555	3.6763	41.27
													847.054	3.6761	41.255
													847.553	3.676	41.314
													848.053	3.6761	41.38
													848.552	3.6778	41.43
													849.051	3.6761	41.434
													849.55	3.6761	41.422
													850.049	4.11	41.446
													850.549	3.6763	41.444
													851.048	3.6917	41.455
													851.547	3.6763	41.469
													852.046	3.6761	41.528
													852.545	3.6756	41.525
													853.045	3.6741	41.524
													853.544	3.6718	41.536
													854.043	3.6761	41.562
													854.542	3.6722	41.559
													855.057	3.6715	41.572
													855.556	3.673	41.581
													856.055	3.6738	41.579
													856.555	3.6745	41.577
													857.054	3.6713	41.59
													857.553	3.6751	41.619
													858.052	3.6712	41.619
													858.551	3.672	41.603
													859.051	3.6715	41.59
													859.55	3.6738	41.584
													860.049	3.6765	41.573
													860.548	3.672	41.581
													861.048	3.6722	41.587
													861.547	3.674	41.571
													862.046	3.6738	41.534
													862.545	3.7182	41.499
													863.044	3.7023	41.476
													863.544	3.6712	41.497
													864.043	4.2537	41.501
													864.558	3.7238	41.494
													865.057	3.7202	41.48
													865.556	3.7189	41.448
													866.055	3.7132	41.423
													866.554	3.8743	41.392
													867.054	3.671	41.355
													867.553	3.7184	41.331
													868.052	4.4339	41.355
													868.551	4.1689	41.394
													869.05	4.1424	41.467
													869.55	4.0366	41.477
													870.049	4.074	41.813
													870.548	3.6708	42.09
													871.047	3.671	42.164
													871.546	3.6705	42.173
													872.046	3.6708	42.161
													872.545	3.6708	42.133
													873.044	3.6708	42.125
													873.543	3.6708	42.176
													874.058	3.8556	42.203
													874.557	3.7238	42.214
													875.056	3.9402	42.247
													875.556	3.6814	42.243
													876.055	3.6708	42.247
													876.554	3.6708	42.256
													877.053	3.671	42.259
													877.552	3.671	42.251
													878.052	3.6717	42.251
													878.551	3.6816	42.281
													879.05	3.6819	42.297
													879.549	3.671	42.309
													880.048	3.6708	42.332
													880.548	3.6708	42.361
													881.047	3.6715	42.387
													881.546	3.669	42.385
													882.045	3.6657	42.377
													882.544	3.666	42.358
													883.044	3.6702	42.348
													883.558	3.6682	42.36
													884.058	3.6672	42.462
													884.557	3.6659	42.473
													885.056	3.6659	42.467
													885.555	3.6649	42.489
													886.054	3.6657	42.49
													886.554	3.6655	42.48
													887.053	3.6655	42.461
													887.552	3.6655	42.433
													888.051	3.6655	42.418
													888.55	3.6655	42.392
													889.05	3.6657	42.488
													889.549	3.6644	42.632
													890.048	3.6654	42.7
													890.547	3.6655	42.708
													891.046	3.6645	42.704
													891.546	3.6639	42.69
													892.045	3.6644	42.661
													892.544	3.6622	42.631
													893.059	3.6604	42.603
													893.558	3.6639	42.565
													894.057	3.6604	42.532
													894.557	3.6602	42.509
													895.056	3.6612	42.513
													895.555	3.6607	42.574
													896.054	3.6644	42.598
													896.553	3.6602	42.589
													897.053	3.6602	42.582
													897.552	3.6602	42.6
													898.051	3.6602	42.589
													898.55	3.6604	42.588
													899.049	3.6602	42.613
													899.549	3.6602	42.628
													900.048	3.6604	42.617
													900.547	3.6591	42.616
													901.046	3.6602	42.649
													901.545	3.6599	42.662
													902.045	3.6594	42.663
													902.559	3.6602	42.677
													903.059	3.6569	42.68
													903.558	3.6591	42.69
													904.057	3.6563	42.676
													904.556	3.6578	42.709
													905.055	3.6531	42.735
													905.555	3.6549	42.715
													906.054	3.6549	42.693
													906.553	3.6554	42.695
													907.052	3.6543	42.693
													907.551	3.6549	42.672
													908.051	3.6496	42.676
													908.55	3.6525	42.665
													909.049	3.6589	42.644
													909.548	3.6602	42.603
													910.047	3.6602	42.572
													910.547	3.6546	42.541
													911.046	3.6495	42.598
													911.545	3.6473	42.628
													912.06	3.6496	42.629
													912.559	3.6496	42.625
													913.058	3.6486	42.613
													913.557	3.6505	42.59
													914.057	3.6548	42.564
													914.556	3.6495	42.537
													915.055	3.6447	42.574
													915.554	3.6475	42.67
													916.053	3.6657	42.837
													916.553	3.6443	43.114
													917.052	3.6443	43.153
													917.551	3.6443	43.293
													918.05	3.6443	43.343
													918.549	3.6496	43.338
													919.049	3.6491	43.323
													919.548	3.6493	43.296
													920.047	3.6495	43.265
													920.546	3.6472	43.251
													921.045	3.6496	43.288
													921.56	3.6453	43.3
													922.059	3.6493	43.301
													922.559	3.6448	43.33
													923.058	3.6427	43.313
													923.557	3.642	43.314
													924.056	3.6412	43.332
													924.556	3.6395	43.331
													925.055	3.6432	43.314
													925.554	3.6443	43.33
													926.053	3.6443	43.347
													926.552	3.639	43.373
													927.052	3.6425	43.39
													927.551	3.639	43.416
													928.05	3.6417	43.444
													928.549	3.6394	43.461
													929.048	3.644	43.468
													929.548	3.6397	43.451
													930.047	3.6428	43.442
													930.546	3.6392	43.43
													931.061	3.639	43.46
													931.56	3.639	43.542
													932.059	3.6392	43.551
													932.558	3.6389	43.566
													933.058	3.6336	43.587
													933.557	3.6392	43.585
													934.056	3.639	43.573
													934.555	3.639	43.556
													935.054	3.6351	43.54
													935.554	3.639	43.528
													936.053	3.6422	43.517
													936.552	3.639	43.621
													937.051	3.6337	43.79
													937.55	3.6329	43.853
													938.05	3.6337	43.879
													938.549	3.6384	43.868
													939.048	3.6337	43.845
													939.547	3.6337	43.809
													940.062	3.6337	43.776
													940.561	3.6342	43.736
													941.06	3.6339	43.697
													941.56	3.6336	43.66
													942.059	3.6336	43.632
													942.558	3.6332	43.624
													943.057	3.6336	43.695
													943.556	3.6327	43.717
													944.056	3.6336	43.711
													944.555	3.6337	43.698
													945.054	3.6337	43.709
													945.553	3.6306	43.714
													946.052	3.6369	43.713
													946.552	3.6293	43.738
													947.051	3.6303	43.745
													947.55	3.6289	43.731
													948.049	3.6293	43.715
													948.548	3.6286	43.744
													949.048	3.6326	43.758
													949.562	3.6288	43.76
													950.062	3.6337	43.767
													950.561	3.6329	43.768
													951.06	3.6284	43.778
													951.559	3.6284	43.777
													952.058	3.6286	43.805
													952.558	3.6327	43.81
													953.057	3.6284	43.794
													953.556	3.6286	43.765
													954.055	3.6286	43.766
													954.555	3.6288	43.756
													955.054	3.6284	43.74
													955.553	3.6289	43.746
													956.052	3.6284	43.723
													956.551	3.6283	43.695
													957.051	3.6283	43.651
													957.55	3.6283	43.624
													958.049	3.6284	43.663
													958.548	3.6284	43.731
													959.063	3.6284	43.753
													959.562	3.6286	43.757
													960.061	3.6284	43.75
													960.561	3.6298	43.733
													961.06	3.6293	43.699
													961.559	3.6284	43.668
													962.058	3.6289	43.654
													962.557	3.9381	43.733
													963.057	3.6549	43.923
													963.556	3.6289	44.198
													964.055	3.6284	44.292
													964.554	3.6261	44.336
													965.053	3.6276	44.396
													965.553	3.6238	44.392
													966.052	3.6276	44.372
													966.551	3.6236	44.338
													967.05	3.6238	44.302
													967.549	3.624	44.266
													968.049	3.6233	44.242
													968.563	3.6248	44.279
													969.063	3.6231	44.28
													969.562	3.6243	44.29
													970.061	3.6231	44.31
													970.56	3.6235	44.292
													971.059	3.6238	44.299
													971.559	3.624	44.292
													972.058	3.6238	44.297
													972.557	3.624	44.285
													973.056	3.6231	44.298
													973.555	3.6231	44.312
													974.055	3.6231	44.327
													974.554	3.6233	44.342
													975.053	3.6233	44.375
													975.552	3.6236	44.397
													976.051	3.6231	44.416
													976.551	3.6231	44.414
													977.05	3.6231	44.413
													977.549	3.623	44.398
													978.064	3.6235	44.417
													978.563	3.6231	44.444
													979.062	3.6231	44.538
													979.561	3.623	44.534
													980.061	3.623	44.575
													980.56	3.6231	44.623
													981.059	3.6235	44.625
													981.558	3.6221	44.614
													982.057	3.6226	44.594
													982.557	3.6284	44.581
													983.056	3.6225	44.57
													983.555	3.6231	44.554
													984.054	3.6228	44.716
													984.553	3.6281	44.841
													985.053	3.6231	44.875
													985.552	3.6231	44.863
													986.051	3.6226	44.83
													986.55	3.6192	44.794
													987.05	3.6197	44.752
													987.564	3.6221	44.718
													988.064	3.6212	44.682
													988.563	3.6231	44.625
													989.062	3.6228	44.593
													989.561	3.6231	44.58
													990.06	3.6223	44.583
													990.56	3.6202	44.647
													991.059	3.6225	44.643
													991.558	3.6226	44.624
													992.057	3.6178	44.62
													992.556	3.6228	44.615
													993.056	3.6208	44.616
													993.555	3.6228	44.603
													994.054	3.6193	44.647
													994.553	3.6185	44.651
													995.052	3.6203	44.629
													995.552	3.62	44.625
													996.051	3.6207	44.657
													996.55	3.6193	44.658
													997.065	3.618	44.669
													997.564	3.6178	44.693
													998.063	3.6226	44.69
													998.562	3.618	44.688
[truncated: 4,095 more rows]

## Sheet: 18;2;2
ionic resistance data			Time	Resistance	Potential				hydrodynamic resistance data				Time	Pump Position	Pressure
18;02;02			Seconds	Ohm	volt				18;02;02				sec	µl	kPa
			Time	Resistance	Potential								Time	Pump	Pressure
			1	3261390	150								0.499	3.692	5.679
			2	3274980	150								0.998	3.6919	5.672
			3	3274220	150								1.498	3.692	5.669
			4	3274970	150								1.997	3.692	5.689
			5	3274570	150								2.496	3.692	5.431
			6	3273340	150								2.995	3.692	5.45
			7	3271670	150								3.494	3.6919	5.449
			8	3269780	150								3.994	3.6919	5.454
			9	3267940	150								4.508	3.6919	5.445
			10	3266190	150								5.008	3.6917	5.443
			11	3264420	150								5.507	3.6919	5.441
			12	3262270	150								6.006	3.6912	5.447
			13	3259610	150								6.505	3.6919	5.45
			14	3256490	150								7.004	3.6912	5.471
			15	3253300	150								7.504	3.6894	5.49
			16	3250140	150								8.003	3.6894	5.497
			17	3247060	150								8.502	3.6915	5.509
			18	3243980	150								9.001	3.69	5.532
			19	3240850	150								9.5	3.6892	5.551
			20	3237570	150								10	3.69	5.569
			21	3234290	150								10.499	3.6886	5.599
			22	3230890	150								10.998	3.689	5.612
			23	3227540	150								11.497	3.6894	5.637
			24	3224100	150								11.996	3.6871	5.653
			25	3220650	150								12.496	3.6877	5.683
			26	3217210	150								12.995	3.6881	5.712
			27	3213770	150								13.494	3.6866	5.734
			28	3210380	150								14.009	3.6867	5.759
			29	3206950	150								14.508	3.6879	5.775
			30	3203570	150								15.007	3.6867	5.792
			31	3200160	150								15.506	3.6867	5.812
			32	3196780	150								16.006	3.6869	5.838
			33	3193360	150								16.505	3.6871	5.873
			34	3189950	150								17.004	3.6867	5.884
			35	3186520	150								17.503	3.6867	5.903
			36	3183090	150								18.002	3.6864	5.912
			37	3179580	150								18.502	3.6867	5.926
			38	3176120	150								19.001	3.6867	5.95
			39	3172580	150								19.5	3.6867	5.95
			40	3169140	150								19.999	3.6869	5.97
			41	3165770	150								20.498	3.6862	5.974
			42	3162410	150								20.998	3.6867	5.977
			43	3159060	150								21.497	3.6867	5.984
			44	3155800	150								21.996	3.6859	5.988
			45	3152430	150								22.495	3.6867	6.018
			46	3149090	150								22.994	3.6861	6.042
			47	3145720	150								23.509	3.6851	6.057
			48	3142350	150								24.008	3.6862	6.075
			49	3138920	150								24.508	3.6866	6.08
			50	3135480	150								25.007	3.6828	6.084
			51	3132110	150								25.506	3.6851	6.083
			52	3128750	150								26.005	3.6839	6.089
			53	3125430	150								26.504	3.6816	6.091
			54	3122080	150								27.004	3.6839	6.127
			55	3118750	150								27.503	3.6816	6.182
			56	3115440	150								28.002	3.6816	6.243
			57	3112080	150								28.501	3.6814	6.286
			58	3108760	150								29	3.6814	6.465
			59	3105420	150								29.5	3.6804	6.602
			60	3102100	150								29.999	3.6803	6.654
			61	3098730	150								30.498	3.6806	6.677
			62	3095410	150								30.997	3.6784	6.689
			63	3092040	150								31.497	3.6783	6.691
			64	3088690	150								31.996	3.6766	6.696
			65	3085370	150								32.495	3.6761	6.716
			66	3082040	150								33.01	3.6801	6.747
			67	3078710	150								33.509	3.6781	6.769
			68	3075380	150								34.008	3.6761	6.812
			69	3072050	150								34.507	3.6763	6.818
			70	3068760	150								35.007	3.677	6.827
			71	3065450	150								35.506	3.6765	6.848
			72	3062090	150								36.005	3.6761	6.897
			73	3058720	150								36.504	3.6781	6.92
			74	3055310	150								37.003	3.6768	6.948
			75	3051880	150								37.503	3.6761	6.97
			76	3048450	150								38.002	3.6765	7.004
			77	3044970	150								38.501	3.6768	7.034
			78	3041540	150								39	3.677	7.055
			79	3038170	150								39.499	3.676	7.087
			80	3034820	150								39.999	3.6761	7.117
			81	3031550	150								40.498	3.6758	7.141
			82	3028360	150								40.997	3.6761	7.164
			83	3025320	150								41.496	3.6761	7.17
			84	3022300	150								41.995	3.675	7.183
			85	3020440	150								42.51	3.6741	7.194
			86	3017450	150								43.009	3.6717	7.221
			87	3014070	150								43.509	3.6708	7.279
			88	3010900	150								44.008	3.6738	7.291
			89	3007780	150								44.507	3.6738	7.317
			90	3004770	150								45.006	3.6735	7.335
			91	3001870	150								45.505	3.6722	7.353
			92	2999230	150								46.005	3.674	7.354
			93	2996940	150								46.504	3.6732	7.359
			94	2995070	150								47.003	3.6732	7.363
			95	2993640	150								47.502	3.6715	7.374
			96	2992580	150								48.001	3.6728	7.392
			97	2991770	150								48.501	3.6717	7.45
			98	2991200	150								49	3.6708	7.554
			99	2990760	150								49.499	3.6713	7.605
			100	2990420	150								49.998	3.7132	7.64
			101	2990150	150								50.497	3.692	7.647
			102	2989830	150								50.997	3.6814	7.666
			103	2989640	150								51.496	3.6811	7.666
			104	2989440	150								52.011	3.6783	7.67
			105	2989200	150								52.51	3.6808	7.664
			106	2988980	150								53.009	3.6813	7.665
			107	2988820	150								53.508	3.6814	7.661
			108	2988600	150								54.007	3.6814	7.667
			109	2988400	150								54.507	3.6814	7.689
			110	2988170	150								55.006	3.6814	7.733
			111	2987960	150								55.505	3.6814	7.785
			112	2987820	150								56.004	3.6867	7.808
			113	2987640	150								56.503	3.697	7.809
			114	2987450	150								57.003	3.7021	7.852
			115	2987260	150								57.502	3.6973	7.863
			116	2987050	150								58.001	3.6988	7.88
			117	2986910	150								58.5	3.692	7.905
			118	2986740	150								58.999	3.6975	7.938
			119	2986610	150								59.499	3.6991	7.956
			120	2986440	150								59.998	3.7079	7.967
			121	2986290	150								60.497	3.7026	7.99
			122	2986170	150								60.996	3.6973	8.03
			123	2985980	150								61.511	3.6915	8.039
			124	2985880	150								62.01	3.692	8.074
			125	2985720	150								62.51	3.7026	8.086
			126	2985590	150								63.009	3.7066	8.103
			127	2985470	150								63.508	3.7026	8.121
			128	2985350	150								64.007	3.6973	8.134
			129	2985240	150								64.506	3.693	8.171
			130	2985090	150								65.006	3.6972	8.195
			131	2984990	150								65.505	3.6973	8.206
			132	2984870	150								66.004	3.692	8.208
			133	2984800	150								66.503	3.7026	8.216
			134	2984700	150								67.002	3.7026	8.227
			135	2984590	150								67.502	3.7026	8.228
			136	2984520	150								68.001	3.7031	8.253
			137	2984420	150								68.5	3.7023	8.258
			138	2984340	150								68.999	3.7026	8.256
			139	2984280	150								69.498	3.6978	8.243
			140	2984250	150								69.998	3.6973	8.24
			141	2984180	150								70.512	3.6972	8.26
			142	2984120	150								71.012	3.692	8.283
			143	2984070	150								71.511	3.692	8.307
			144	2984010	150								72.01	3.6973	8.318
			145	2983980	150								72.509	3.6871	8.32
			146	2983930	150								73.008	3.6872	8.328
			147	2983910	150								73.508	3.6867	8.327
			148	2983890	150								74.007	3.6866	8.326
			149	2983860	150								74.506	3.6867	8.331
			150	2983860	150								75.005	3.6814	8.361
			151	2983800	150								75.504	3.6867	8.413
			152	2983800	150								76.004	3.6814	8.478
			153	2983760	150								76.503	3.6869	8.529
			154	2983780	150								77.002	3.6856	8.622
			155	2983740	150								77.501	3.6867	8.891
			156	2983710	150								78	3.7078	8.969
			157	2983670	150								78.5	3.6869	9
			158	2983680	150								78.999	3.697	9.008
			159	2983700	150								79.498	3.6867	9.01
			160	2983680	150								80.013	3.6934	9.002
			161	2983740	150								80.512	3.6869	9.008
			162	2983730	150								81.011	3.7021	9.054
			163	2983710	150								81.51	3.6937	9.082
			164	2983730	150								82.01	3.6922	9.1
			165	2983720	150								82.509	3.6899	9.134
			166	2983710	150								83.008	3.6864	9.145
			167	2983750	150								83.507	3.6874	9.168
			168	2983760	150								84.006	3.692	9.18
			169	2983760	150								84.506	3.6867	9.195
			170	2983730	150								85.005	3.6867	9.217
			171	2983740	150								85.504	3.6869	9.23
			172	2983730	150								86.003	3.6871	9.265
			173	2983680	150								86.502	3.6761	9.283
			174	2983690	150								87.002	3.6828	9.315
			175	2983720	150								87.501	3.6894	9.34
			176	2983740	150								88	3.6814	9.364
			177	2983730	150								88.499	3.6761	9.39
			178	2983740	150								88.998	3.6818	9.407
			179	2983750	150								89.513	3.6864	9.419
			180	2983790	150								90.012	3.6793	9.443
			181	2983800	150								90.512	3.6852	9.453
			182	2983780	150								91.011	3.6816	9.479
			183	2983830	150								91.51	3.6725	9.529
			184	2983860	150								92.009	3.6761	9.568
			185	2983850	150								92.508	3.6761	9.579
			186	2983840	150								93.008	3.6722	9.612
			187	2983850	150								93.507	3.6761	9.624
			188	2983820	150								94.006	3.6799	9.63
			189	2983820	150								94.505	3.6766	9.631
			190	2983840	150								95.005	3.6761	9.639
			191	2983820	150								95.504	3.6761	9.659
			192	2983850	150								96.003	3.6738	9.669
			193	2983850	150								96.502	3.6761	9.706
			194	2983880	150								97.001	3.6804	9.863
			195	2983930	150								97.501	3.6814	9.937
			196	2983930	150								98	3.6702	9.964
			197	2983980	150								98.499	3.6854	9.983
			198	2983960	150								99.014	3.6801	9.995
			199	2984040	150								99.513	3.6761	9.995
			200	2984040	150								100.012	3.676	9.988
			201	2984090	150								100.511	3.6814	9.982
			202	2984080	150								101.011	3.6814	9.976
			203	2984090	150								101.51	3.6813	9.964
			204	2984150	150								102.009	3.6816	9.964
			205	2984140	150								102.508	3.6804	9.974
			206	2984110	150								103.007	3.6761	9.995
			207	2984120	150								103.507	3.6814	10.042
			208	2984090	150								104.006	3.6793	10.065
			209	2984090	150								104.505	3.6761	10.076
			210	2984040	150								105.004	3.6707	10.088
			211	2983960	150								105.503	3.676	10.114
			212	2983890	150								106.003	3.673	10.125
			213	2983830	150								106.502	3.6708	10.138
			214	2983760	150								107.001	3.6703	10.175
			215	2983660	150								107.5	3.6601	10.19
			216	2983540	150								107.999	3.6655	10.217
			217	2983440	150								108.514	3.668	10.225
			218	2983320	150								109.013	3.666	10.265
			219	2983210	150								109.513	3.6755	10.283
			220	2983100	150								110.012	3.6708	10.307
			221	2982970	150								110.511	3.6655	10.326
			222	2982780	150								111.01	3.6758	10.348
			223	2982620	150								111.509	3.6654	10.365
			224	2982430	150								112.009	3.6705	10.385
			225	2982230	150								112.508	3.6708	10.409
			226	2982020	150								113.007	3.6707	10.437
			227	2981810	150								113.506	3.6611	10.443
			228	2981560	150								114.005	3.6748	10.45
			229	2981340	150								114.505	3.6708	10.463
			230	2981090	150								115.004	3.6705	10.48
			231	2980850	150								115.503	3.6556	10.487
			232	2980540	150								116.002	3.6708	10.503
			233	2980280	150								116.501	3.6708	10.526
			234	2979960	150								117.001	3.6655	10.528
			235	2979630	150								117.5	3.6654	10.516
			236	2979280	150								118.015	3.6657	10.516
			237	2978950	150								118.514	3.6655	10.53
			238	2978580	150								119.013	3.6655	10.574
			239	2978190	150								119.512	3.6617	10.59
			240	2977820	150								120.011	3.6627	10.606
			241	2977440	150								120.511	3.6655	10.621
			242	2977050	150								121.01	3.666	10.626
			243	2976620	150								121.509	3.6602	10.623
			244	2976280	150								122.008	3.6761	10.619
			245	2975900	150								122.507	3.6612	10.608
			246	2975560	150								123.007	3.6655	10.64
			247	2975200	150								123.506	3.6655	10.758
			248	2974890	150								124.005	3.6602	10.924
			249	2974530	150								124.504	3.6655	11.102
			250	2974210	150								125.004	3.6655	11.148
			251	2973950	150								125.503	3.6599	11.227
			252	2973650	150								126.002	3.6655	11.275
			253	2973440	150								126.501	3.6655	11.297
			254	2973160	150								127	3.6601	11.308
			255	2972950	150								127.515	3.6548	11.305
			256	2972760	150								128.014	3.6553	11.298
			257	2972530	150								128.514	3.6579	11.301
			258	2972370	150								129.013	3.6526	11.331
			259	2972200	150								129.512	3.6447	11.37
			260	2972030	150								130.011	3.6443	11.388
			261	2971890	150								130.51	3.6443	11.411
			262	2971740	150								131.01	3.6614	11.431
			263	2971600	150								131.509	3.6551	11.441
			264	2971470	150								132.008	3.6553	11.46
			265	2971350	150								132.507	3.6576	11.48
			266	2971270	150								133.006	3.6549	11.495
			267	2971190	150								133.506	3.6599	11.502
			268	2971110	150								134.005	3.6498	11.529
			269	2971040	150								134.504	3.6496	11.55
			270	2970970	150								135.003	3.6496	11.583
			271	2970870	150								135.502	3.6506	11.595
			272	2970840	150								136.002	3.6462	11.625
			273	2970800	150								136.501	3.6491	11.665
			274	2970750	150								137.016	3.6496	11.687
			275	2970750	150								137.515	3.6496	11.696
			276	2970710	150								138.014	3.6523	11.713
			277	2970670	150								138.513	3.6506	11.724
			278	2970660	150								139.012	3.6496	11.735
			279	2970660	150								139.512	3.6493	11.773
			280	2970690	150								140.011	3.645	11.82
			281	2970700	150								140.51	3.646	11.831
			282	2970750	150								141.009	3.6496	11.863
			283	2970730	150								141.508	3.6496	11.907
			284	2970770	150								142.008	3.651	11.92
			285	2970770	150								142.507	3.6498	11.921
			286	2970800	150								143.006	3.6495	11.93
			287	2970810	150								143.505	3.6515	11.922
			288	2970830	150								144.004	3.6496	11.946
			289	2970850	150								144.504	3.6541	11.952
			290	2970880	150								145.003	3.6443	12.076
			291	2970930	150								145.502	3.6496	12.206
			292	2970970	150								146.001	3.6455	12.273
			293	2970990	150								146.516	3.6506	12.304
			294	2971010	150								147.015	3.6493	12.314
			295	2971050	150								147.514	3.6486	12.318
			296	2971090	150								148.014	3.6445	12.309
			297	2971150	150								148.513	3.6443	12.308
			298	2971200	150								149.012	3.6443	12.303
			299	2971260	150								149.511	3.6427	12.295
			300	2971330	150								150.01	3.6443	12.28
			301	2971350	150								150.51	3.6445	12.279
			302	2971400	150								151.009	3.6443	12.284
			303	2971500	150								151.508	3.639	12.327
			304	2971530	150								152.007	3.639	12.358
			305	2971580	150								152.506	3.639	12.371
			306	2971630	150								153.006	3.6394	12.375
			307	2971720	150								153.505	3.6448	12.397
			308	2971770	150								154.004	3.6405	12.409
			309	2971860	150								154.503	3.639	12.421
			310	2971940	150								155.002	3.6337	12.448
			311	2971970	150								155.502	3.6331	12.481
			312	2972020	150								156.017	3.6313	12.493
			313	2972070	150								156.516	3.6299	12.505
			314	2972100	150								157.015	3.6337	12.529
			315	2972150	150								157.514	3.6288	12.572
			316	2972180	150								158.013	3.6284	12.591
			317	2972230	150								158.513	3.6327	12.614
			318	2972280	150								159.012	3.6283	12.631
			319	2972350	150								159.511	3.6289	12.646
			320	2972400	150								160.01	3.6284	12.663
			321	2972460	150								160.509	3.6284	12.688
			322	2972490	150								161.009	3.6284	12.723
			323	2972530	150								161.508	3.6284	12.738
			324	2972620	150								162.007	3.6284	12.75
			325	2972710	150								162.506	3.6286	12.757
			326	2972750	150								163.005	3.6284	12.776
			327	2972860	150								163.505	3.6284	12.796
			328	2972950	150								164.004	3.6289	12.799
			329	2973060	150								164.503	3.6288	12.813
			330	2973160	150								165.018	3.6299	12.819
			331	2973250	150								165.517	3.6336	12.822
			332	2973380	150								166.016	3.6402	12.813
			333	2973440	150								166.515	3.6549	12.819
			334	2973520	150								167.015	3.6402	12.86
			335	2973610	150								167.514	3.6447	12.903
			336	2973710	150								168.013	3.6443	12.928
			337	2973780	150								168.512	3.639	12.942
			338	2973880	150								169.011	3.6437	12.952
			339	2973960	150								169.511	3.6442	12.963
			340	2974020	150								170.01	3.639	12.959
			341	2974030	150								170.509	3.6394	12.958
			342	2974050	150								171.008	3.6377	12.987
			343	2974100	150								171.507	3.6346	13.094
			344	2974070	150								172.007	3.6337	13.245
			345	2974060	150								172.506	3.6387	13.366
			346	2974080	150								173.005	3.6443	13.441
			347	2974060	150								173.504	3.6327	13.525
			348	2974000	150								174.003	3.6389	13.615
			349	2973960	150								174.518	3.6389	13.639
			350	2973900	150								175.017	3.6337	13.658
			351	2973790	150								175.517	3.6336	13.662
			352	2973690	150								176.016	3.6291	13.658
			353	2973610	150								176.515	3.639	13.655
			354	2973510	150								177.014	3.6369	13.657
			355	2973400	150								177.513	3.6341	13.688
			356	2973290	150								178.013	3.6336	13.715
			357	2973170	150								178.512	3.6288	13.732
			358	2973060	150								179.011	3.6337	13.764
			359	2972940	150								179.51	3.6425	13.774
			360	2972760	150								180.009	3.6336	13.798
			361	2972650	150								180.509	3.6337	13.814
			362	2972570	150								181.008	3.6296	13.841
			363	2972420	150								181.507	3.6375	13.849
			364	2972300	150								182.006	3.6337	13.868
			365	2972170	150								182.505	3.6283	13.906
			366	2972100	150								183.005	3.6284	13.93
			367	2971900	150								183.504	3.6337	13.956
			368	2971740	150								184.019	3.6283	13.983
			369	2971570	150								184.518	3.6288	14.025
			370	2971440	150								185.017	3.627	14.061
			371	2971300	150								185.516	3.6332	14.079
			372	2971170	150								186.015	3.6342	14.096
			373	2971040	150								186.515	3.6284	14.114
			374	2970890	150								187.014	3.6299	14.129
			375	2970770	150								187.513	3.6298	14.172
			376	2970590	150								188.012	3.6279	14.244
			377	2970470	150								188.512	3.6337	14.273
			378	2970270	150								189.011	3.6341	14.308
			379	2970100	150								189.51	3.639	14.363
			380	2969950	150								190.009	3.6389	14.399
			381	2969800	150								190.508	3.644	14.409
			382	2969630	150								191.008	3.639	14.414
			383	2969450	150								191.507	3.6337	14.426
			384	2969330	150								192.006	3.6342	14.439
			385	2969170	150								192.505	3.6337	14.459
			386	2968990	150								193.004	3.639	14.501
			387	2968790	150								193.519	3.6377	14.67
			388	2968640	150								194.018	3.6366	14.759
			389	2968510	150								194.518	3.6337	14.802
			390	2968350	150								195.017	3.6407	14.81
			391	2968200	150								195.516	3.6327	14.812
			392	2968050	150								196.015	3.6283	14.81
			393	2967880	150								196.514	3.6238	14.807
			394	2967750	150								197.014	3.6336	14.8
			395	2967610	150								197.513	3.6337	14.793
			396	2967540	150								198.012	3.6369	14.788
			397	2967380	150								198.511	3.6445	14.772
			398	2967280	150								199.01	3.639	14.785
			399	2967170	150								199.51	3.6447	14.786
			400	2967030	150								200.009	3.6337	14.815
			401	2928170	-150								200.508	3.6341	14.84
			402	2887040	-150								201.007	3.6337	14.842
			403	2891000	-150								201.506	3.644	14.86
			404	2895660	-150								202.006	3.639	14.876
			405	2901500	-150								202.505	3.6375	14.886
			406	2907760	-150								203.02	3.639	14.899
			407	2913400	-150								203.519	3.6344	14.935
			408	2918370	-150								204.018	3.639	14.955
			409	2922870	-150								204.517	3.6337	14.976
			410	2927050	-150								205.016	3.6443	14.982
			411	2931190	-150								205.516	3.6346	15.02
			412	2935310	-150								206.015	3.639	15.034
			413	2939400	-150								206.514	3.639	15.059
			414	2943530	-150								207.013	3.6336	15.076
			415	2947680	-150								207.512	3.6392	15.089
			416	2951910	-150								208.012	3.6445	15.113
			417	2956140	-150								208.511	3.6392	15.127
			418	2960340	-150								209.01	3.6337	15.159
			419	2964590	-150								209.509	3.6356	15.193
			420	2968920	-150								210.008	3.6332	15.199
			421	2973200	-150								210.508	3.6339	15.21
			422	2977510	-150								211.007	3.6337	15.223
			423	2981880	-150								211.506	3.6339	15.246
			424	2986230	-150								212.005	3.6326	15.254
			425	2990660	-150								212.52	3.6329	15.265
			426	2994960	-150								213.019	3.6337	15.275
			427	2999410	-150								213.518	3.6397	15.272
			428	3003830	-150								214.018	3.6284	15.263
			429	3008240	-150								214.517	3.6289	15.257
			430	3012730	-150								215.016	3.6336	15.291
			431	3017230	-150								215.515	3.6286	15.351
			432	3021770	-150								216.014	3.6324	15.388
			433	3026510	-150								216.514	3.6283	15.422
			434	3031380	-150								217.013	3.6339	15.434
			435	3036230	-150								217.512	3.6284	15.434
			436	3041290	-150								218.011	3.6319	15.436
			437	3046400	-150								218.511	3.6337	15.434
			438	3051570	-150								219.01	3.6288	15.436
			439	3056590	-150								219.509	3.6231	15.522
			440	3061520	-150								220.008	3.6228	15.738
			441	3066220	-150								220.507	3.6276	15.873
			442	3070890	-150								221.007	3.6314	15.932
			443	3075370	-150								221.506	3.6384	15.967
			444	3079730	-150								222.021	3.6231	16.038
			445	3083940	-150								222.52	3.6212	16.075
			446	3087990	-150								223.019	3.6198	16.084
			447	3091980	-150								223.518	3.627	16.099
			448	3095840	-150								224.017	3.6313	16.086
			449	3099640	-150								224.517	3.6231	16.089
			450	3103370	-150								225.016	3.6236	16.089
			451	3107170	-150								225.515	3.6265	16.103
			452	3110940	-150								226.014	3.6228	16.121
			453	3114690	-150								226.513	3.623	16.135
			454	3118500	-150								227.013	3.623	16.162
			455	3122210	-150								227.512	3.6198	16.173
			456	3125980	-150								228.011	3.623	16.176
			457	3129830	-150								228.51	3.6233	16.196
			458	3133580	-150								229.009	3.6281	16.203
			459	3137310	-150								229.509	3.6284	16.212
			460	3141140	-150								230.008	3.6231	16.224
			461	3144930	-150								230.507	3.6235	16.256
			462	3148630	-150								231.006	3.6231	16.289
			463	3152390	-150								231.521	3.6245	16.314
			464	3156180	-150								232.02	3.624	16.338
			465	3159880	-150								232.519	3.6294	16.372
			466	3163700	-150								233.019	3.6322	16.4
			467	3167420	-150								233.518	3.6327	16.425
			468	3171170	-150								234.017	3.6231	16.436
			469	3174930	-150								234.516	3.6225	16.442
			470	3178690	-150								235.015	3.6175	16.464
			471	3182450	-150								235.515	3.6177	16.48
			472	3186170	-150								236.014	3.6231	16.52
			473	3189870	-150								236.513	3.6182	16.558
			474	3193520	-150								237.012	3.6178	16.566
			475	3197170	-150								237.511	3.6213	16.622
			476	3200790	-150								238.011	3.6228	16.665
			477	3204350	-150								238.51	3.6235	16.678
			478	3207900	-150								239.009	3.6281	16.69
			479	3211350	-150								239.508	3.6246	16.692
			480	3214840	-150								240.007	3.625	16.695
			481	3218360	-150								240.507	3.6231	16.7
			482	3221840	-150								241.021	3.6241	16.7
			483	3225270	-150								241.521	3.6185	16.741
			484	3228680	-150								242.02	3.6231	16.893
			485	3232070	-150								242.519	3.6177	16.968
			486	3235440	-150								243.018	3.6231	17.007
			487	3238750	-150								243.517	3.6205	17.024
			488	3242040	-150								244.017	3.6336	17.026
			489	3245280	-150								244.516	3.6334	17.028
			490	3248370	-150								245.015	3.6284	17.023
			491	3251310	-150								245.514	3.6286	17.023
			492	3253940	-150								246.013	3.6299	17.016
			493	3256230	-150								246.513	3.6231	17.007
			494	3258090	-150								247.012	3.6231	17.004
			495	3259690	-150								247.511	3.6284	17.013
			496	3260860	-150								248.01	3.623	17.024
			497	3261780	-150								248.509	3.6284	17.06
			498	3262460	-150								249.009	3.6226	17.064
			499	3262970	-150								249.508	3.6284	17.065
			500	3263320	-150								250.007	3.6288	17.077
			501	3263590	-150								250.522	3.6245	17.104
			502	3263760	-150								251.021	3.6309	17.12
			503	3263820	-150								251.52	3.6284	17.13
			504	3263860	-150								252.02	3.6283	17.165
			505	3263890	-150								252.519	3.6284	17.177
			506	3263810	-150								253.018	3.6235	17.203
			507	3263750	-150								253.517	3.6231	17.213
			508	3263670	-150								254.016	3.6274	17.238
			509	3263550	-150								254.516	3.6223	17.25
			510	3263320	-150								255.015	3.6225	17.284
			511	3263200	-150								255.514	3.6225	17.3
			512	3263020	-150								256.013	3.6231	17.322
			513	3262910	-150								256.512	3.6231	17.333
			514	3262690	-150								257.012	3.6182	17.349
			515	3262510	-150								257.511	3.6238	17.377
			516	3262320	-150								258.01	3.623	17.4
			517	3262080	-150								258.509	3.6223	17.401
			518	3261860	-150								259.008	3.6284	17.411
			519	3261610	-150								259.523	3.627	17.421
			520	3261370	-150								260.022	3.6226	17.43
			521	3261130	-150								260.522	3.6212	17.435
			522	3260970	-150								261.021	3.6286	17.46
			523	3260720	-150								261.52	3.6231	17.463
			524	3260470	-150								262.019	3.6445	17.46
			525	3260340	-150								262.518	3.6284	17.46
			526	3260140	-150								263.018	3.6178	17.447
			527	3259980	-150								263.517	3.6231	17.468
			528	3259840	-150								264.016	3.623	17.493
			529	3259710	-150								264.515	3.6231	17.524
			530	3259590	-150								265.014	3.6233	17.532
			531	3259490	-150								265.514	3.6192	17.536
			532	3259390	-150								266.013	3.6288	17.53
			533	3259370	-150								266.512	3.612	17.528
			534	3259250	-150								267.011	3.6129	17.516
			535	3259230	-150								267.51	3.613	17.511
			536	3259130	-150								268.01	3.6124	17.581
			537	3259020	-150								268.509	3.6125	17.764
			538	3258990	-150								269.024	3.6127	17.928
			539	3258890	-150								269.523	3.6177	18.02
			540	3258790	-150								270.022	3.6167	18.067
			541	3258720	-150								270.521	3.6076	18.145
			542	3258570	-150								271.02	3.6026	18.182
			543	3258450	-150								271.52	3.6097	18.194
			544	3258340	-150								272.019	3.6039	18.197
			545	3258190	-150								272.518	3.6288	18.194
			546	3258050	-150								273.017	3.622	18.184
			547	3257890	-150								273.516	3.6178	18.186
			548	3257730	-150								274.016	3.6178	18.202
			549	3257530	-150								274.515	3.6177	18.227
			550	3257340	-150								275.014	3.618	18.237
			551	3257140	-150								275.513	3.6193	18.255
			552	3256900	-150								276.012	3.6074	18.277
			553	3256710	-150								276.512	3.6114	18.288
			554	3256470	-150								277.011	3.6284	18.302
			555	3256250	-150								277.51	3.6178	18.32
			556	3256000	-150								278.009	3.6092	18.335
			557	3255770	-150								278.524	3.623	18.337
			558	3255540	-150								279.023	3.6125	18.369
			559	3255320	-150								279.522	3.613	18.394
			560	3255170	-150								280.022	3.6278	18.428
			561	3254980	-150								280.521	3.6263	18.442
			562	3254840	-150								281.02	3.6178	18.488
			563	3254760	-150								281.519	3.6125	18.521
			564	3254680	-150								282.019	3.6213	18.545
			565	3254610	-150								282.518	3.6231	18.562
			566	3254580	-150								283.017	3.6172	18.571
			567	3254570	-150								283.516	3.6228	18.576
			568	3254520	-150								284.015	3.6178	18.61
			569	3254520	-150								284.515	3.6134	18.649
			570	3254510	-150								285.014	3.6173	18.672
			571	3254510	-150								285.513	3.6127	18.694
			572	3254500	-150								286.012	3.6127	18.734
			573	3254470	-150								286.511	3.6125	18.762
			574	3254500	-150								287.011	3.6125	18.78
			575	3254500	-150								287.51	3.6129	18.78
			576	3254510	-150								288.025	3.6125	18.782
			577	3254500	-150								288.524	3.6125	18.794
			578	3254480	-150								289.023	3.6072	18.82
			579	3254450	-150								289.522	3.6072	18.839
			580	3254470	-150								290.021	3.5975	19.005
			581	3254500	-150								290.521	3.5966	19.079
			582	3254460	-150								291.02	3.5971	19.118
			583	3254450	-150								291.519	3.5976	19.133
			584	3254390	-150								292.018	3.5975	19.132
			585	3254370	-150								292.517	3.5973	19.124
			586	3254360	-150								293.017	3.5991	19.121
			587	3254340	-150								293.516	3.5966	19.108
			588	3254300	-150								294.015	3.5995	19.096
			589	3254230	-150								294.514	3.5966	19.072
			590	3254200	-150								295.013	3.5965	19.067
			591	3254100	-150								295.513	3.5966	19.07
			592	3254090	-150								296.012	3.5965	19.077
			593	3254090	-150								296.511	3.595	19.102
			594	3254030	-150								297.01	3.5966	19.118
			595	3254000	-150								297.525	3.5952	19.118
			596	3253990	-150								298.024	3.5962	19.135
			597	3253960	-150								298.523	3.5965	19.15
			598	3253930	-150								299.023	3.5957	19.156
			599	3253890	-150								299.522	3.5965	19.168
			600	3253910	-150								300.021	3.595	19.19
			601	3253890	-150								300.52	3.596	19.21
			602	3253860	-150								301.019	3.5928	19.227
			603	3253820	-150								301.519	3.5935	19.236
			604	3253810	-150								302.018	3.5965	19.25
			605	3253860	-150								302.517	3.5966	19.278
			606	3253820	-150								303.016	3.5966	19.301
			607	3253870	-150								303.515	3.596	19.323
			608	3253890	-150								304.015	3.5962	19.335
			609	3253920	-150								304.514	3.5945	19.348
			610	3253920	-150								305.013	3.5943	19.362
			611	3253940	-150								305.512	3.5913	19.385
			612	3253950	-150								306.011	3.5918	19.415
			613	3253970	-150								306.511	3.5918	19.431
			614	3254010	-150								307.025	3.5915	19.439
			615	3253980	-150								307.525	3.5932	19.454
			616	3253990	-150								308.024	3.592	19.464
			617	3253980	-150								308.523	3.5915	19.469
			618	3253960	-150								309.022	3.5913	19.498
			619	3253890	-150								309.521	3.5917	19.508
			620	3253890	-150								310.021	3.5915	19.507
			621	3253850	-150								310.52	3.5913	19.498
			622	3253780	-150								311.019	3.5928	19.483
			623	3253680	-150								311.518	3.592	19.486
			624	3253630	-150								312.018	3.5913	19.544
			625	3253570	-150								312.517	3.5913	19.576
			626	3253510	-150								313.016	3.5913	19.596
			627	3253470	-150								313.515	3.5917	19.605
			628	3253380	-150								314.014	3.5913	19.605
			629	3253350	-150								314.514	3.5913	19.604
			630	3253360	-150								315.013	3.591	19.596
			631	3253310	-150								315.512	3.5913	19.587
			632	3253300	-150								316.011	3.5913	19.597
			633	3253300	-150								316.526	3.5862	19.705
			634	3253330	-150								317.025	3.5854	19.866
			635	3253350	-150								317.524	3.5829	20.017
			636	3253410	-150								318.024	3.5841	20.095
			637	3253420	-150								318.523	3.5809	20.198
			638	3253440	-150								319.022	3.5806	20.247
			639	3253480	-150								319.521	3.5811	20.283
			640	3253530	-150								320.02	3.5827	20.288
			641	3253590	-150								320.52	3.5808	20.292
			642	3253640	-150								321.019	3.5817	20.287
			643	3253690	-150								321.518	3.5812	20.281
			644	3253770	-150								322.017	3.5809	20.285
			645	3253810	-150								322.516	3.5808	20.324
			646	3253890	-150								323.016	3.5808	20.327
			647	3253900	-150								323.515	3.5809	20.342
			648	3253980	-150								324.014	3.5808	20.37
			649	3254010	-150								324.513	3.5808	20.376
			650	3254060	-150								325.012	3.5804	20.39
			651	3254060	-150								325.512	3.5811	20.41
			652	3254010	-150								326.026	3.5806	20.424
			653	3254010	-150								326.526	3.5806	20.43
			654	3254040	-150								327.025	3.5808	20.459
			655	3253990	-150								327.524	3.5808	20.491
			656	3253960	-150								328.023	3.5808	20.51
			657	3253890	-150								328.522	3.5808	20.54
			658	3253850	-150								329.022	3.5808	20.569
			659	3253750	-150								329.521	3.5803	20.604
			660	3253700	-150								330.02	3.5808	20.635
			661	3253630	-150								330.519	3.5808	20.644
			662	3253520	-150								331.018	3.5804	20.647
			663	3253440	-150								331.518	3.5806	20.658
			664	3253330	-150								332.017	3.5806	20.679
			665	3253190	-150								332.516	3.5798	20.707
			666	3253030	-150								333.015	3.5808	20.766
			667	3252950	-150								333.514	3.5798	20.782
			668	3252790	-150								334.014	3.5801	20.814
			669	3252640	-150								334.513	3.5776	20.843
			670	3252530	-150								335.012	3.5755	20.863
			671	3252360	-150								335.527	3.5755	20.868
			672	3252180	-150								336.026	3.5756	20.87
			673	3252050	-150								336.525	3.5753	20.875
			674	3251930	-150								337.024	3.5748	20.879
			675	3251720	-150								337.524	3.5755	20.902
			676	3251610	-150								338.023	3.5755	20.996
			677	3251420	-150								338.522	3.5755	21.108
			678	3251310	-150								339.021	3.5755	21.15
			679	3251170	-150								339.52	3.5755	21.181
			680	3251060	-150								340.02	3.5746	21.199
			681	3250920	-150								340.519	3.5755	21.204
			682	3250790	-150								341.018	3.5755	21.203
			683	3250590	-150								341.517	3.5755	21.196
			684	3250420	-150								342.016	3.5755	21.189
			685	3250310	-150								342.516	3.5755	21.178
			686	3250170	-150								343.015	3.5755	21.158
			687	3250020	-150								343.514	3.5755	21.152
			688	3249810	-150								344.013	3.5755	21.159
			689	3249640	-150								344.513	3.5745	21.184
			690	3249490	-150								345.027	3.5756	21.217
			691	3249300	-150								345.527	3.5755	21.221
			692	3249110	-150								346.026	3.5743	21.223
			693	3248920	-150								346.525	3.5755	21.239
			694	3248710	-150								347.024	3.5755	21.246
			695	3248490	-150								347.523	3.5738	21.266
			696	3248290	-150								348.023	3.5755	21.277
			697	3248070	-150								348.522	3.5751	21.307
			698	3247840	-150								349.021	3.5743	21.321
			699	3247650	-150								349.52	3.5745	21.329
			700	3247460	-150								350.019	3.575	21.34
			701	3247280	-150								350.519	3.5751	21.374
			702	3247060	-150								351.018	3.5745	21.385
			703	3246900	-150								351.517	3.5753	21.408
			704	3246720	-150								352.016	3.5755	21.432
			705	3246570	-150								352.515	3.5751	21.444
			706	3246400	-150								353.015	3.5753	21.455
			707	3246300	-150								353.514	3.5751	21.461
			708	3246180	-150								354.029	3.575	21.495
			709	3246080	-150								354.528	3.575	21.508
			710	3245960	-150								355.027	3.5741	21.516
			711	3245880	-150								355.526	3.5735	21.515
			712	3245830	-150								356.025	3.575	21.518
			713	3245790	-150								356.525	3.572	21.526
			714	3245710	-150								357.024	3.5753	21.538
			715	3245730	-150								357.523	3.5745	21.55
			716	3245730	-150								358.022	3.5735	21.554
			717	3245760	-150								358.521	3.5745	21.546
			718	3245780	-150								359.021	3.5755	21.538
			719	3245810	-150								359.52	3.5763	21.516
			720	3245890	-150								360.019	3.5755	21.539
			721	3245910	-150								360.518	3.5738	21.555
			722	3245940	-150								361.017	3.5748	21.568
			723	3246000	-150								361.517	3.5753	21.566
			724	3246060	-150								362.016	3.5726	21.579
			725	3246130	-150								362.515	3.5718	21.563
			726	3246210	-150								363.014	3.5723	21.555
			727	3246250	-150								363.529	3.5743	21.544
			728	3246310	-150								364.028	3.5716	21.536
			729	3246390	-150								364.527	3.5703	21.597
			730	3246470	-150								365.027	3.57	21.722
			731	3246550	-150								365.526	3.571	21.882
			732	3246610	-150								366.025	3.5702	22.008
			733	3246690	-150								366.524	3.5702	22.056
			734	3246700	-150								367.023	3.5678	22.165
			735	3246750	-150								367.523	3.5685	22.223
			736	3246850	-150								368.022	3.568	22.241
			737	3246840	-150								368.521	3.5693	22.244
			738	3246910	-150								369.02	3.57	22.244
			739	3246990	-150								369.519	3.5697	22.246
			740	3247040	-150								370.019	3.5702	22.268
			741	3247100	-150								370.518	3.5702	22.291
			742	3247140	-150								371.017	3.5702	22.31
			743	3247230	-150								371.516	3.57	22.335
			744	3247290	-150								372.015	3.57	22.368
			745	3247370	-150								372.515	3.5682	22.382
			746	3247500	-150								373.029	3.5693	22.392
			747	3247600	-150								373.529	3.569	22.406
			748	3247740	-150								374.028	3.57	22.419
			749	3247870	-150								374.527	3.5652	22.424
			750	3248040	-150								375.026	3.5645	22.43
			751	3248170	-150								375.526	3.5675	22.462
			752	3248340	-150								376.025	3.5665	22.491
			753	3248560	-150								376.524	3.5647	22.512
			754	3248690	-150								377.023	3.5634	22.539
			755	3248850	-150								377.522	3.563	22.571
			756	3249070	-150								378.022	3.5609	22.607
			757	3249240	-150								378.521	3.5597	22.629
			758	3249450	-150								379.02	3.5625	22.65
			759	3249650	-150								379.519	3.562	22.656
			760	3249890	-150								380.018	3.5644	22.661
			761	3250060	-150								380.518	3.5649	22.689
			762	3250320	-150								381.017	3.5596	22.752
			763	3250510	-150								381.516	3.5602	22.792
			764	3250740	-150								382.015	3.5615	22.817
			765	3250980	-150								382.53	3.5596	22.859
			766	3251160	-150								383.029	3.5596	22.882
			767	3251370	-150								383.528	3.5597	22.891
			768	3251630	-150								384.028	3.5645	22.898
			769	3251840	-150								384.527	3.5597	22.899
			770	3252060	-150								385.026	3.5594	22.903
			771	3252330	-150								385.525	3.5596	22.915
			772	3252600	-150								386.024	3.5635	22.931
			773	3252840	-150								386.524	3.5596	23.098
			774	3253100	-150								387.023	3.5594	23.201
			775	3253300	-150								387.522	3.5596	23.25
			776	3253660	-150								388.021	3.5596	23.272
			777	3253880	-150								388.52	3.5599	23.274
			778	3254180	-150								389.02	3.5642	23.271
			779	3254470	-150								389.519	3.5614	23.261
			780	3254720	-150								390.018	3.5601	23.246
			781	3254970	-150								390.517	3.5596	23.232
			782	3255310	-150								391.016	3.5597	23.217
			783	3255550	-150								391.516	3.5596	23.198
			784	3255820	-150								392.03	3.5596	23.198
			785	3256140	-150								392.53	3.5596	23.206
			786	3256400	-150								393.029	3.5596	23.241
			787	3256650	-150								393.528	3.5596	23.246
			788	3256890	-150								394.027	3.5596	23.249
			789	3257180	-150								394.526	3.5596	23.267
			790	3257390	-150								395.026	3.5596	23.272
			791	3257630	-150								395.525	3.5596	23.289
			792	3257860	-150								396.024	3.5587	23.289
			793	3258080	-150								396.523	3.5594	23.319
			794	3258230	-150								397.022	3.5592	23.333
			795	3258470	-150								397.522	3.5596	23.342
			796	3258620	-150								398.021	3.5596	23.341
			797	3258800	-150								398.52	3.5597	23.366
			798	3258920	-150								399.019	3.5594	23.384
			799	3259090	-150								399.518	3.5597	23.408
			800	3259250	-150								400.018	3.5594	23.423
			801	3268500	150								400.517	3.5582	23.442
			802	3238050	150								401.016	3.5591	23.446
			803	3240780	150								401.531	3.5597	23.451
			804	3240920	150								402.03	3.5592	23.471
			805	3241170	150								402.529	3.5592	23.504
			806	3241490	150								403.028	3.5597	23.509
			807	3242440	150								403.528	4.2699	23.513
			808	3241170	150								404.027	4.2009	23.519
			809	3241930	150								404.526	4.1635	23.523
			810	3242010	150								405.025	3.7291	23.524
			811	3241180	150								405.525	3.7607	23.551
			812	3239500	150								406.024	3.7819	23.553
			813	3237360	150								406.523	3.5543	23.544
			814	3234970	150								407.022	3.5491	23.522
			815	3232630	150								407.521	3.549	23.507
			816	3230300	150								408.021	3.5488	23.513
			817	3227920	150								408.52	3.5493	23.555
			818	3225500	150								409.019	3.5491	23.59
			819	3223020	150								409.518	3.5496	23.593
			820	3220420	150								410.017	3.5495	23.594
			821	3217790	150								410.517	3.5496	23.593
			822	3215010	150								411.031	3.5524	23.579
			823	3212070	150								411.531	3.5491	23.563
			824	3208870	150								412.03	3.549	23.541
			825	3205520	150								412.529	3.549	23.581
			826	3202140	150								413.028	3.549	23.67
			827	3198720	150								413.527	3.5471	23.824
			828	3195240	150								414.027	3.5456	23.977
			829	3191780	150								414.526	3.5445	24.055
			830	3188320	150								415.025	3.5443	24.176
			831	3184860	150								415.524	3.5437	24.239
			832	3181340	150								416.023	3.5437	24.262
			833	3177900	150								416.523	3.5437	24.272
			834	3174370	150								417.022	3.5438	24.259
			835	3170870	150								417.521	3.5438	24.243
			836	3167340	150								418.02	3.5437	24.247
			837	3163760	150								418.519	3.5435	24.264
			838	3160180	150								419.019	3.5418	24.285
			839	3156560	150								419.518	3.5437	24.303
			840	3153000	150								420.017	3.5435	24.335
			841	3149480	150								420.532	3.5437	24.358
			842	3145970	150								421.031	3.5423	24.352
			843	3142530	150								421.53	3.5417	24.366
			844	3139090	150								422.029	3.5425	24.375
			845	3135640	150								422.529	3.5432	24.394
			846	3132190	150								423.028	3.5423	24.397
			847	3128740	150								423.527	3.5428	24.412
			848	3125270	150								424.026	3.5385	24.442
			849	3121810	150								424.525	3.5402	24.457
			850	3118260	150								425.025	3.5415	24.484
			851	3114780	150								425.524	3.5385	24.506
			852	3111280	150								426.023	3.5385	24.542
			853	3107870	150								426.522	3.5385	24.554
			854	3104540	150								427.021	3.5384	24.566
			855	3101030	150								427.521	3.5384	24.583
			856	3097660	150								428.02	3.5384	24.585
			857	3094200	150								428.519	3.5384	24.598
			858	3090760	150								429.018	3.5384	24.644
			859	3087370	150								429.517	3.5387	24.689
			860	3083910	150								430.032	3.5384	24.694
			861	3080460	150								430.531	3.5384	24.725
			862	3077010	150								431.031	3.5384	24.745
			863	3073620	150								431.53	3.5382	24.762
			864	3070180	150								432.029	3.5385	24.76
			865	3066750	150								432.528	3.5384	24.76
			866	3063340	150								433.027	3.5384	24.773
			867	3059850	150								433.527	3.5384	24.812
			868	3056460	150								434.026	3.5384	24.826
			869	3053040	150								434.525	3.5384	24.917
			870	3049600	150								435.024	3.5382	25.036
			871	3046160	150								435.523	3.5384	25.101
			872	3042640	150								436.023	3.538	25.131
			873	3039110	150								436.522	3.5374	25.143
			874	3035560	150								437.021	3.5365	25.143
			875	3032020	150								437.52	3.5346	25.141
			876	3028450	150								438.02	3.5372	25.129
			877	3024910	150								438.519	3.5382	25.108
			878	3021400	150								439.018	3.5365	25.092
			879	3017940	150								439.533	3.5377	25.078
			880	3014540	150								440.032	3.5336	25.079
			881	3011260	150								440.531	3.536	25.095
			882	3008030	150								441.03	3.5341	25.128
			883	3004940	150								441.53	3.5382	25.172
			884	3001940	150								442.029	3.5362	25.176
			885	2999030	150								442.528	3.5364	25.184
			886	2996120	150								443.027	3.5352	25.199
			887	2993210	150								443.526	3.5355	25.221
			888	2990290	150								444.026	3.5336	25.239
			889	2987390	150								444.525	3.5336	25.263
			890	2984510	150								445.024	3.5331	25.288
			891	2981740	150								445.523	3.5346	25.3
			892	2979100	150								446.022	3.5334	25.306
			893	2976800	150								446.522	3.5342	25.318
			894	2974840	150								447.021	3.5334	25.349
			895	2973280	150								447.52	3.5336	25.36
			896	2972150	150								448.019	3.5331	25.38
			897	2971290	150								448.534	3.5331	25.406
			898	2970670	150								449.033	3.5331	25.419
			899	2970220	150								449.532	3.5331	25.425
			900	2969890	150								450.032	3.5329	25.446
			901	2969640	150								450.531	3.5331	25.487
			902	2969440	150								451.03	3.5331	25.5
			903	2969240	150								451.529	3.5377	25.502
			904	2969160	150								452.028	3.6816	25.503
			905	2969030	150								452.528	3.7768	25.516
			906	2968930	150								453.027	3.7132	25.525
			907	2968840	150								453.526	3.7187	25.53
			908	2968790	150								454.025	3.7705	25.535
			909	2968730	150								454.524	3.7344	25.531
			910	2968680	150								455.024	3.7134	25.514
			911	2968650	150								455.523	3.74	25.5
			912	2968590	150								456.022	3.7526	25.487
			913	2968570	150								456.521	3.7556	25.524
			914	2968530	150								457.02	3.7616	25.561
			915	2968490	150								457.52	3.7079	25.58
			916	2968440	150								458.034	3.6602	25.582
			917	2968410	150								458.534	3.7344	25.581
			918	2968370	150								459.033	3.7343	25.57
			919	2968350	150								459.532	3.7394	25.551
			920	2968290	150								460.031	3.6798	25.54
			921	2968250	150								460.53	3.7242	25.527
			922	2968190	150								461.03	3.6811	25.551
			923	2968160	150								461.529	3.619	25.664
			924	2968130	150								462.028	3.6178	25.767
			925	2968070	150								462.527	3.6433	25.86
			926	2968060	150								463.026	3.6814	26.033
			927	2968030	150								463.526	3.6912	26.237
			928	2968020	150								464.025	3.692	26.302
			929	2968000	150								464.524	3.704	26.318
			930	2967940	150								465.023	3.6973	26.315
			931	2967870	150								465.522	3.6549	26.31
			932	2967880	150								466.022	3.6357	26.307
			933	2967850	150								466.521	3.639	26.301
			934	2967820	150								467.02	3.6548	26.328
			935	2967790	150								467.535	3.6975	26.358
			936	2967780	150								468.034	3.6347	26.375
			937	2967750	150								468.533	3.6354	26.414
			938	2967720	150								469.033	3.6553	26.413
			939	2967650	150								469.532	3.6599	26.421
			940	2967630	150								470.031	3.6188	26.433
			941	2967620	150								470.53	3.639	26.444
			942	2967600	150								471.029	3.6395	26.448
			943	2967580	150								471.529	3.6655	26.461
			944	2967580	150								472.028	3.6763	26.487
			945	2967580	150								472.527	3.6657	26.512
			946	2967580	150								473.026	3.6284	26.54
			947	2967560	150								473.525	3.6337	26.571
			948	2967580	150								474.025	3.6178	26.612
			949	2967550	150								474.524	3.6284	26.637
			950	2967580	150								475.023	3.6599	26.647
			951	2967580	150								475.522	3.6337	26.659
			952	2967550	150								476.021	3.6284	26.662
			953	2967610	150								476.521	3.6074	26.664
			954	2967590	150								477.035	3.6074	26.68
			955	2967530	150								477.535	3.6231	26.738
			956	2967520	150								478.034	3.6231	26.773
			957	2967490	150								478.533	3.6697	26.78
			958	2967510	150								479.032	3.6708	26.822
			959	2967480	150								479.531	3.617	26.848
			960	2967460	150								480.031	3.6175	26.857
			961	2967490	150								480.53	3.6072	26.853
			962	2967450	150								481.029	3.6178	26.848
			963	2967460	150								481.528	3.5808	26.843
			964	2967450	150								482.027	3.5814	26.846
			965	2967440	150								482.527	3.6125	26.862
			966	2967490	150								483.026	3.6339	27.031
			967	2967450	150								483.525	3.6127	27.124
			968	2967490	150								484.024	3.597	27.165
			969	2967460	150								484.523	3.586	27.177
			970	2967450	150								485.023	3.6114	27.173
			971	2967460	150								485.522	3.6488	27.169
			972	2967420	150								486.021	3.6021	27.155
			973	2967400	150								486.536	3.6072	27.129
			974	2967360	150								487.035	3.6023	27.111
			975	2967350	150								487.534	3.6019	27.085
			976	2967310	150								488.033	3.6019	27.067
			977	2967280	150								488.533	3.6217	27.066
			978	2967260	150								489.032	3.6026	27.08
			979	2967280	150								489.531	3.6125	27.13
			980	2967220	150								490.03	3.5966	27.154
			981	2967220	150								490.529	3.6284	27.146
			982	2967190	150								491.029	3.6496	27.161
			983	2967170	150								491.528	3.6549	27.171
			984	2967110	150								492.027	3.6409	27.188
			985	2967070	150								492.526	3.6341	27.205
			986	2967010	150								493.025	3.6546	27.231
			987	2966980	150								493.525	3.6235	27.253
			988	2966930	150								494.024	3.6231	27.251
			989	2966870	150								494.523	3.6168	27.247
			990	2966810	150								495.022	3.6188	27.275
			991	2966750	150								495.521	3.6039	27.291
			992	2966700	150								496.036	3.6125	27.303
			993	2966650	150								496.535	3.6109	27.316
			994	2966600	150								497.035	3.6129	27.324
			995	2966510	150								497.534	3.6177	27.339
			996	2966460	150								498.033	3.6165	27.351
			997	2966370	150								498.532	3.6076	27.39
			998	2966310	150								499.032	3.6231	27.413
			999	2966240	150								499.531	3.623	27.411
			1000	2966180	150								500.03	3.6183	27.402
			1001	2966160	150								500.529	3.9729	27.405
			1002	2966020	150								501.028	3.6708	27.407
			1003	2965960	150								501.528	3.6708	27.4
			1004	2965880	150								502.027	3.6496	27.413
			1005	2965830	150								502.526	3.6599	27.41
			1006	2965700	150								503.025	3.6551	27.407
			1007	2965650	150								503.524	3.6496	27.39
			1008	2965560	150								504.024	3.6314	27.361
			1009	2965500	150								504.523	3.6601	27.361
			1010	2965410	150								505.022	3.6586	27.402
			1011	2965350	150								505.537	3.5913	27.435
			1012	2965280	150								506.036	3.5801	27.448
			1013	2965150	150								506.535	3.5844	27.445
			1014	2965070	150								507.034	3.5862	27.444
			1015	2964990	150								507.534	3.5859	27.434
			1016	2964910	150								508.033	3.5756	27.411
			1017	2964840	150								508.532	3.5862	27.394
			1018	2964780	150								509.031	3.5966	27.398
			1019	2964700	150								509.53	3.6072	27.438
			1020	2964640	150								510.03	3.623	27.504
			1021	2964540	150								510.529	3.565	27.583
			1022	2964490	150								511.028	3.5647	27.634
			1023	2964440	150								511.527	3.5647	27.928
			1024	2964360	150								512.026	3.5649	28.042
			1025	2964290	150								512.526	3.5605	28.081
			1026	2964230	150								513.025	3.563	28.091
			1027	2964190	150								513.524	3.5755	28.09
			1028	2964120	150								514.023	3.5812	28.081
			1029	2964090	150								514.522	3.5766	28.087
			1030	2964010	150								515.037	3.57	28.117
			1031	2963960	150								515.536	3.5702	28.16
			1032	2963890	150								516.036	3.5596	28.166
			1033	2963840	150								516.535	3.5743	28.211
			1034	2963790	150								517.034	3.5649	28.231
			1035	2963760	150								517.533	3.57	28.226
			1036	2963710	150								518.032	3.5703	28.251
			1037	2963680	150								518.532	3.575	28.258
			1038	2963630	150								519.031	3.5753	28.268
			1039	2963590	150								519.53	3.5654	28.267
			1040	2963550	150								520.029	3.57	28.292
			1041	2963490	150								520.528	3.5649	28.315
			1042	2963460	150								521.028	3.5721	28.34
			1043	2963440	150								521.527	3.5702	28.356
			1044	2963370	150								522.026	3.5702	28.39
			1045	2963370	150								522.525	3.5695	28.413
			1046	2963290	150								523.024	3.5597	28.442
			1047	2963270	150								523.524	3.5649	28.448
			1048	2963220	150								524.023	3.5806	28.452
			1049	2963160	150								524.538	3.5649	28.454
			1050	2963120	150								525.037	3.5755	28.471
			1051	2963090	150								525.536	3.5808	28.491
			1052	2962980	150								526.035	3.5702	28.538
			1053	2962930	150								526.534	3.5596	28.541
			1054	2962870	150								527.034	3.5755	28.568
			1055	2962820	150								527.533	3.5695	28.584
			1056	2962740	150								528.032	3.57	28.59
			1057	2962680	150								528.531	3.5649	28.58
			1058	2962620	150								529.03	3.5703	28.567
			1059	2962540	150								529.53	3.5758	28.559
			1060	2962450	150								530.029	3.5776	28.548
			1061	2962400	150								530.528	3.5693	28.537
			1062	2962310	150								531.027	3.5988	28.667
			1063	2962280	150								531.527	3.5755	28.811
			1064	2962240	150								532.026	3.5649	28.877
			1065	2962180	150								532.525	3.5966	28.898
			1066	2962140	150								533.024	3.6125	28.89
			1067	2962130	150								533.523	3.5808	28.886
			1068	2962040	150								534.038	3.5806	28.861
			1069	2961980	150								534.537	3.586	28.847
			1070	2961960	150								535.037	3.5647	28.821
			1071	2961900	150								535.536	3.5808	28.798
			1072	2961850	150								536.035	3.5851	28.772
			1073	2961790	150								536.534	3.5856	28.761
			1074	2961760	150								537.033	3.5808	28.768
			1075	2961760	150								537.533	3.5913	28.84
			1076	2961700	150								538.032	3.5755	28.875
			1077	2961680	150								538.531	3.5491	28.88
			1078	2961680	150								539.03	3.5596	28.865
			1079	2961660	150								539.529	3.5702	28.882
			1080	2961650	150								540.029	3.5649	28.884
			1081	2961660	150								540.528	3.5753	28.896
			1082	2961630	150								541.027	3.5172	28.938
			1083	2961690	150								541.526	3.5172	28.966
			1084	2961720	150								542.025	3.5172	28.969
			1085	2961750	150								542.525	3.5127	28.969
			1086	2961820	150								543.039	3.5119	28.984
			1087	2961850	150								543.539	3.5064	29
			1088	2961930	150								544.038	3.5057	29.014
			1089	2962000	150								544.537	3.5071	29.025
			1090	2962050	150								545.036	3.5006	29.034
			1091	2962140	150								545.535	3.4999	29.041
			1092	2962210	150								546.035	3.4965	29.043
			1093	2962280	150								546.534	3.4963	29.066
			1094	2962350	150								547.033	3.4973	29.093
			1095	2962440	150								547.532	3.496	29.11
			1096	2962480	150								548.031	3.496	29.102
			1097	2962580	150								548.531	3.496	29.09
			1098	2962660	150								549.03	3.4961	29.088
			1099	2962780	150								549.529	3.496	29.08
			1100	2962850	150								550.028	3.496	29.076
			1101	2962910	150								550.527	3.496	29.075
			1102	2963020	150								551.027	3.496	29.062
			1103	2963120	150								551.526	3.496	29.037
			1104	2963200	150								552.025	3.496	29.015
			1105	2963310	150								552.54	3.4961	28.989
			1106	2963430	150								553.039	3.4961	29.013
			1107	2963530	150								553.538	3.4958	29.03
			1108	2963640	150								554.037	3.4958	29.031
			1109	2963740	150								554.537	3.4965	29.037
			1110	2963820	150								555.036	3.4961	29.02
			1111	2963910	150								555.535	3.496	29.01
			1112	2964020	150								556.034	3.6866	28.988
			1113	2964080	150								556.533	3.9146	28.97
			1114	2964140	150								557.033	3.586	28.947
			1115	2964240	150								557.532	3.4958	28.984
			1116	2964340	150								558.031	3.496	29.039
			1117	2964400	150								558.53	3.495	29.116
			1118	2964460	150								559.029	3.4922	29.175
			1119	2964540	150								559.529	3.4907	29.355
			1120	2964600	150								560.028	3.7237	29.631
			1121	2964680	150								560.527	3.5654	29.726
			1122	2964710	150								561.026	3.5437	29.757
			1123	2964800	150								561.526	3.5488	29.756
			1124	2964820	150								562.04	3.5172	29.752
			1125	2964840	150								562.54	3.4905	29.738
			1126	2964900	150								563.039	3.4908	29.74
			1127	2964920	150								563.538	3.515	29.795
			1128	2964940	150								564.037	3.4907	29.807
			1129	2964980	150								564.536	3.546	29.838
			1130	2965010	150								565.036	4.3796	29.854
			1131	2965030	150								565.535	4.1053	29.85
			1132	2965070	150								566.034	3.535	29.871
			1133	2965100	150								566.533	3.4885	29.877
			1134	2965060	150								567.032	3.4907	29.883
			1135	2965090	150								567.532	3.5543	29.879
			1136	2965090	150								568.031	3.4903	29.881
			1137	2965100	150								568.53	3.4887	29.906
			1138	2965110	150								569.029	3.4862	29.926
			1139	2965100	150								569.528	3.4859	29.951
			1140	2965110	150								570.028	3.4864	29.983
			1141	2965110	150								570.527	3.4893	30.02
			1142	2965120	150								571.026	3.5476	30.038
			1143	2965090	150								571.541	3.7091	30.052
			1144	2965110	150								572.04	3.7551	30.04
			1145	2965050	150								572.539	3.5649	30.052
			1146	2965070	150								573.038	3.5359	30.053
			1147	2964980	150								573.538	3.5331	30.075
			1148	2965010	150								574.037	3.5649	30.15
			1149	2964980	150								574.536	3.9946	30.163
			1150	2964900	150								575.035	3.8987	30.169
			1151	2964890	150								575.534	4.005	30.205
			1152	2964850	150								576.034	3.9595	30.212
			1153	2964770	150								576.533	4.0863	30.207
			1154	2964750	150								577.032	3.8871	30.199
			1155	2964690	150								577.531	4.0259	30.193
			1156	2964640	150								578.03	4.0045	30.193
			1157	2964540	150								578.53	4.0209	30.19
			1158	2964500	150								579.029	3.5596	30.261
			1159	2964400	150								579.528	4.0259	30.487
			1160	2964320	150								580.027	3.9896	30.561
			1161	2964260	150								580.526	3.6019	30.579
			1162	2964230	150								581.041	3.549	30.575
			1163	2964120	150								581.54	4.1	30.564
			1164	2964080	150								582.04	4.1694	30.539
			1165	2963980	150								582.539	4.1426	30.523
			1166	2963880	150								583.038	4.0522	30.488
			1167	2963820	150								583.537	4.0326	30.463
			1168	2963750	150								584.036	3.5913	30.426
			1169	2963680	150								584.536	3.5384	30.391
			1170	2963620	150								585.035	3.5331	30.381
			1171	2963580	150								585.534	3.5599	30.392
			1172	2963510	150								586.033	3.5226	30.462
			1173	2963450	150								586.532	3.5233	30.472
			1174	2963380	150								587.032	3.5225	30.468
			1175	2963330	150								587.531	3.5334	30.478
			1176	2963270	150								588.03	3.5326	30.477
			1177	2963210	150								588.529	3.5324	30.492
			1178	2963150	150								589.028	3.5379	30.492
			1179	2963060	150								589.528	3.5384	30.536
			1180	2963000	150								590.027	3.5223	30.55
			1181	2962950	150								590.542	3.5269	30.557
			1182	2962890	150								591.041	3.537	30.564
			1183	2962870	150								591.54	3.5336	30.599
			1184	2962730	150								592.039	3.5266	30.603
			1185	2962620	150								592.538	3.5301	30.62
			1186	2962570	150								593.038	3.5278	30.641
			1187	2962540	150								593.537	3.5276	30.641
			1188	2962450	150								594.036	3.5233	30.671
			1189	2962350	150								594.535	3.5384	30.679
			1190	2962250	150								595.035	3.5354	30.732
			1191	2962140	150								595.534	3.5488	30.755
			1192	2962100	150								596.033	3.5331	30.744
			1193	2961990	150								596.532	3.5331	30.733
			1194	2961960	150								597.031	3.5384	30.741
			1195	2961890	150								597.531	3.5435	30.737
			1196	2961850	150								598.03	3.5437	30.735
			1197	2961760	150								598.529	3.5476	30.755
			1198	2961630	150								599.028	3.5442	30.752
			1199	2961540	150								599.527	3.5329	30.742
			1200	2961450	150								600.042	3.5349	30.713
			1201	2923130	-150								600.541	3.538	30.696
			1202	2882250	-150								601.041	3.5382	30.695
			1203	2885760	-150								601.54	3.5384	30.751
			1204	2890280	-150								602.039	3.5334	30.779
			1205	2895760	-150								602.538	3.5384	30.788
			1206	2901150	-150								603.037	3.5329	30.785
			1207	2906120	-150								603.537	3.5278	30.776
			1208	2910620	-150								604.036	3.5281	30.755
			1209	2914810	-150								604.535	3.5384	30.757
			1210	2918760	-150								605.034	3.5491	30.723
			1211	2922580	-150								605.533	3.5543	30.787
			1212	2926300	-150								606.033	3.5543	31.019
			1213	2929950	-150								606.532	3.5374	31.284
			1214	2933650	-150								607.031	3.5539	31.369
			1215	2937460	-150								607.53	3.5543	31.393
			1216	2941220	-150								608.029	3.5485	31.482
			1217	2945080	-150								608.529	3.5597	31.511
			1218	2948970	-150								609.028	3.5521	31.51
			1219	2952940	-150								609.543	3.5543	31.487
			1220	2956950	-150								610.042	3.5435	31.467
			1221	2961000	-150								610.541	3.5572	31.438
			1222	2965120	-150								611.04	3.5543	31.441
			1223	2969260	-150								611.539	3.5577	31.476
			1224	2973510	-150								612.039	3.9725	31.492
			1225	2977790	-150								612.538	3.6117	31.512
			1226	2982080	-150								613.037	3.6708	31.549
			1227	2986370	-150								613.536	3.7346	31.559
			1228	2990660	-150								614.035	3.5644	31.565
			1229	2994970	-150								614.535	3.5384	31.583
			1230	2999330	-150								615.034	3.5384	31.601
			1231	3003820	-150								615.533	3.5385	31.608
			1232	3008430	-150								616.032	3.5442	31.619
			1233	3013140	-150								616.531	3.5597	31.652
			1234	3017910	-150								617.031	3.5478	31.685
			1235	3022850	-150								617.53	3.5543	31.711
			1236	3027940	-150								618.029	3.5442	31.737
			1237	3033100	-150								618.528	3.6354	31.782
			1238	3038360	-150								619.043	3.549	31.83
			1239	3043570	-150								619.542	3.6442	31.846
			1240	3048600	-150								620.041	3.5384	31.854
			1241	3053640	-150								620.541	3.5384	31.869
			1242	3058620	-150								621.04	3.5331	31.874
			1243	3063460	-150								621.539	3.5596	31.91
			1244	3068200	-150								622.038	3.5403	31.969
			1245	3072760	-150								622.537	3.8755	32.011
			1246	3077090	-150								623.037	3.5385	32.013
			1247	3081210	-150								623.536	3.5365	32.069
			1248	3085190	-150								624.035	3.5384	32.103
			1249	3089000	-150								624.534	3.5384	32.113
			1250	3092850	-150								625.034	3.54	32.106
			1251	3096670	-150								625.533	3.5587	32.095
			1252	3100370	-150								626.032	3.5422	32.084
			1253	3104170	-150								626.531	3.5437	32.078
			1254	3107830	-150								627.03	3.5413	32.069
			1255	3111560	-150								627.53	3.5225	32.323
			1256	3115340	-150								628.029	3.5238	32.459
			1257	3119160	-150								628.544	3.5278	32.486
			1258	3122830	-150								629.043	3.5278	32.488
			1259	3126610	-150								629.542	3.5331	32.469
			1260	3130250	-150								630.041	3.5463	32.446
			1261	3133950	-150								630.54	3.5495	32.422
			1262	3137610	-150								631.04	3.5465	32.393
			1263	3141250	-150								631.539	3.5384	32.369
			1264	3144860	-150								632.038	3.5596	32.338
			1265	3148460	-150								632.537	3.5864	32.304
			1266	3152210	-150								633.036	3.5478	32.282
			1267	3155730	-150								633.536	3.5286	32.276
			1268	3159410	-150								634.035	3.5382	32.339
			1269	3163190	-150								634.534	3.5379	32.354
			1270	3166870	-150								635.033	3.5349	32.355
			1271	3170620	-150								635.532	3.952	32.347
			1272	3174260	-150								636.032	3.9941	32.364
			1273	3177850	-150								636.531	3.9896	32.377
			1274	3181490	-150								637.03	3.9727	32.384
			1275	3184960	-150								637.545	3.984	32.412
			1276	3188440	-150								638.044	3.9729	32.428
			1277	3191940	-150								638.543	3.9899	32.424
			1278	3195570	-150								639.042	3.7202	32.425
			1279	3199130	-150								639.542	3.8881	32.441
			1280	3202640	-150								640.041	3.8296	32.475
			1281	3206100	-150								640.54	3.5822	32.483
			1282	3209530	-150								641.039	3.704	32.506
			1283	3212890	-150								641.538	3.65	32.512
			1284	3216210	-150								642.038	3.7238	32.518
			1285	3219440	-150								642.537	3.6329	32.519
			1286	3222720	-150								643.036	3.7611	32.546
			1287	3225960	-150								643.535	3.9358	32.575
			1288	3229190	-150								644.034	3.5215	32.581
			1289	3232490	-150								644.534	3.4956	32.57
			1290	3235730	-150								645.033	3.521	32.568
			1291	3238750	-150								645.532	3.512	32.57
			1292	3241570	-150								646.031	3.4956	32.565
			1293	3244020	-150								646.53	3.5135	32.565
			1294	3246160	-150								647.045	3.489	32.567
			1295	3247890	-150								647.544	3.4799	32.554
			1296	3249470	-150								648.044	3.4809	32.525
			1297	3250740	-150								648.543	3.4749	32.5
			1298	3251790	-150								649.042	3.5382	32.482
			1299	3252770	-150								649.541	3.5331	32.577
			1300	3253560	-150								650.04	3.5062	32.626
			1301	3254270	-150								650.54	3.4905	32.656
			1302	3254880	-150								651.039	3.4827	32.659
			1303	3255440	-150								651.538	3.4749	32.657
			1304	3255860	-150								652.037	3.4695	32.644
			1305	3256260	-150								652.536	3.4587	32.62
			1306	3256700	-150								653.036	3.4579	32.594
			1307	3256980	-150								653.535	3.4965	32.591
			1308	3257290	-150								654.034	3.7061	32.797
			1309	3257580	-150								654.533	3.4854	33.015
			1310	3257800	-150								655.032	3.4695	33.137
			1311	3257990	-150								655.532	3.4956	33.154
			1312	3258170	-150								656.031	3.4638	33.211
			1313	3258350	-150								656.546	3.4589	33.283
			1314	3258480	-150								657.045	3.4743	33.298
			1315	3258720	-150								657.544	3.4524	33.29
			1316	3258890	-150								658.043	3.4551	33.275
			1317	3259060	-150								658.543	3.4532	33.245
			1318	3259230	-150								659.042	3.4529	33.228
			1319	3259460	-150								659.541	3.4589	33.21
			1320	3259620	-150								660.04	3.5278	33.237
			1321	3259760	-150								660.539	3.7922	33.234
			1322	3259860	-150								661.039	3.804	33.246
			1323	3259910	-150								661.538	3.8563	33.256
			1324	3259910	-150								662.037	3.6488	33.24
			1325	3259860	-150								662.536	3.934	33.258
			1326	3259800	-150								663.035	3.9515	33.274
			1327	3259770	-150								663.535	3.9815	33.28
			1328	3259710	-150								664.034	3.9833	33.272
			1329	3259730	-150								664.533	3.9937	33.29
			1330	3259700	-150								665.032	3.9785	33.329
			1331	3259660	-150								665.531	3.9913	33.346
			1332	3259550	-150								666.046	3.9782	33.369
			1333	3259490	-150								666.545	3.9898	33.393
			1334	3259350	-150								667.045	3.9621	33.43
			1335	3259190	-150								667.544	3.5049	33.455
			1336	3259060	-150								668.043	3.5148	33.469
			1337	3258860	-150								668.542	3.5193	33.471
			1338	3258690	-150								669.041	3.4983	33.468
			1339	3258490	-150								669.541	3.513	33.474
			1340	3258310	-150								670.04	3.5172	33.527
			1341	3258140	-150								670.539	3.517	33.597
			1342	3257960	-150								671.038	3.5014	33.603
			1343	3257760	-150								671.537	3.5238	33.643
			1344	3257620	-150								672.037	3.5066	33.703
			1345	3257460	-150								672.536	3.4998	33.721
			1346	3257310	-150								673.035	3.5013	33.717
			1347	3257210	-150								673.534	3.5003	33.711
			1348	3257090	-150								674.033	3.5064	33.707
			1349	3256910	-150								674.533	3.5155	33.719
			1350	3256810	-150								675.032	3.5014	33.73
			1351	3256660	-150								675.547	3.5124	33.836
			1352	3256590	-150								676.046	3.4913	34.049
			1353	3256520	-150								676.545	3.496	34.102
			1354	3256420	-150								677.044	3.4589	34.11
			1355	3256330	-150								677.543	3.466	34.103
			1356	3256330	-150								678.043	3.468	34.072
			1357	3256290	-150								678.542	3.4695	34.048
			1358	3256200	-150								679.041	3.4743	34.017
			1359	3256250	-150								679.54	3.4696	33.98
			1360	3256180	-150								680.039	3.7536	33.945
			1361	3256070	-150								680.539	3.9144	33.916
			1362	3256080	-150								681.038	3.5384	33.879
			1363	3256040	-150								681.537	3.4683	33.852
			1364	3256010	-150								682.036	3.4441	33.841
			1365	3255940	-150								682.535	3.4478	33.873
			1366	3255870	-150								683.035	3.4642	33.87
			1367	3255850	-150								683.534	3.496	33.847
			1368	3255870	-150								684.033	3.5695	33.864
			1369	3255790	-150								684.532	3.4991	33.854
			1370	3255820	-150								685.047	3.4637	33.867
			1371	3255750	-150								685.546	3.4537	33.871
			1372	3255560	-150								686.045	3.4494	33.9
			1373	3255510	-150								686.545	3.4433	33.91
			1374	3255510	-150								687.044	3.4907	33.912
			1375	3255460	-150								687.543	3.4433	33.921
			1376	3255200	-150								688.042	3.443	33.943
			1377	3254950	-150								688.542	3.443	33.947
			1378	3254660	-150								689.041	3.443	33.968
			1379	3254590	-150								689.54	3.4428	33.976
			1380	3254420	-150								690.039	3.4426	33.986
			1381	3254400	-150								690.538	3.4431	33.991
			1382	3254210	-150								691.038	3.4431	34.01
			1383	3254080	-150								691.537	3.443	34.036
			1384	3253760	-150								692.036	3.443	34.056
			1385	3253610	-150								692.535	3.4428	34.031
			1386	3253280	-150								693.034	3.443	34.026
			1387	3253220	-150								693.534	3.4428	34.047
			1388	3252930	-150								694.033	3.443	34.052
			1389	3252790	-150								694.548	3.443	34.05
			1390	3252450	-150								695.047	3.443	34.063
			1391	3251760	-150								695.546	3.4431	34.056
			1392	3251150	-150								696.045	3.4426	34.031
			1393	3250820	-150								696.544	3.443	34.003
			1394	3250610	-150								697.044	3.4431	33.989
			1395	3250400	-150								697.543	3.443	34.025
			1396	3250190	-150								698.042	3.4431	34.1
			1397	3250020	-150								698.541	3.443	34.127
			1398	3249950	-150								699.04	3.443	34.145
			1399	3249940	-150								699.54	3.443	34.154
			1400	3249950	-150								700.039	3.4425	34.15
			1401	3249950	-150								700.538	3.4423	34.138
			1402	3250000	-150								701.037	3.4383	34.119
			1403	3249990	-150								701.536	3.4397	34.144
			1404	3249930	-150								702.036	3.4378	34.416
			1405	3249830	-150								702.535	3.4375	34.646
			1406	3249850	-150								703.034	3.4377	34.699
			1407	3249810	-150								703.533	3.4377	34.706
			1408	3249750	-150								704.048	3.4375	34.705
			1409	3249780	-150								704.547	3.4377	34.759
			1410	3249560	-150								705.046	3.4377	34.785
			1411	3249360	-150								705.546	3.4377	34.781
			1412	3249160	-150								706.045	3.4377	34.771
			1413	3249070	-150								706.544	3.4375	34.735
			1414	3249190	-150								707.043	3.4375	34.708
			1415	3249140	-150								707.542	3.4377	34.698
			1416	3248810	-150								708.042	3.4536	34.703
			1417	3248550	-150								708.541	3.459	34.713
			1418	3248440	-150								709.04	3.4749	34.71
			1419	3248450	-150								709.539	3.4377	34.731
			1420	3248410	-150								710.038	3.4377	34.729
			1421	3248530	-150								710.538	3.4375	34.728
			1422	3248220	-150								711.037	3.4373	34.737
			1423	3248050	-150								711.536	3.4373	34.747
			1424	3247930	-150								712.035	3.4377	34.746
			1425	3247840	-150								712.534	3.4373	34.745
			1426	3247830	-150								713.034	3.4364	34.761
			1427	3247830	-150								713.548	3.434	34.784
			1428	3247820	-150								714.048	3.4349	34.803
			1429	3247870	-150								714.547	3.4345	34.827
			1430	3247820	-150								715.046	3.4354	34.869
			1431	3247880	-150								715.545	3.4365	34.889
			1432	3247910	-150								716.044	3.4359	34.915
			1433	3247920	-150								716.544	3.4349	34.923
			1434	3247960	-150								717.043	3.4329	34.924
			1435	3248040	-150								717.542	3.4324	34.917
			1436	3248100	-150								718.041	3.4324	34.943
			1437	3248160	-150								718.541	3.4322	34.999
			1438	3248200	-150								719.04	3.4324	35.043
			1439	3248240	-150								719.539	3.4325	35.053
			1440	3248330	-150								720.038	3.4324	35.122
			1441	3248380	-150								720.537	3.4325	35.156
			1442	3248410	-150								721.037	3.4324	35.157
			1443	3248440	-150								721.536	3.4325	35.149
			1444	3248430	-150								722.035	3.4324	35.14
			1445	3248480	-150								722.534	3.4324	35.149
			1446	3248520	-150								723.049	3.4324	35.17
			1447	3248500	-150								723.548	3.4324	35.192
			1448	3248580	-150								724.047	3.4324	35.382
			1449	3248550	-150								724.547	3.4324	35.486
			1450	3248580	-150								725.046	3.4324	35.526
			1451	3248620	-150								725.545	3.4584	35.542
			1452	3248590	-150								726.044	3.4854	35.522
			1453	3248760	-150								726.543	3.4893	35.512
			1454	3248580	-150								727.043	3.496	35.485
			1455	3248490	-150								727.542	3.5014	35.463
			1456	3248410	-150								728.041	3.4857	35.428
			1457	3248380	-150								728.54	3.4322	35.396
			1458	3248350	-150								729.039	3.4372	35.371
			1459	3248360	-150								729.539	3.4481	35.361
			1460	3248310	-150								730.038	3.4695	35.335
			1461	3248310	-150								730.537	3.432	35.376
			1462	3248310	-150								731.036	3.4322	35.388
			1463	3248340	-150								731.535	3.4322	35.375
			1464	3248360	-150								732.05	3.4324	35.377
			1465	3248300	-150								732.549	3.4643	35.373
			1466	3248360	-150								733.049	3.4854	35.382
			1467	3248420	-150								733.548	3.5658	35.384
			1468	3248430	-150								734.047	3.432	35.409
			1469	3248400	-150								734.546	3.4946	35.423
			1470	3248390	-150								735.045	3.4319	35.422
			1471	3248380	-150								735.545	3.4493	35.413
			1472	3248380	-150								736.044	3.4681	35.429
			1473	3248430	-150								736.543	3.4286	35.456
			1474	3248440	-150								737.042	3.4297	35.466
			1475	3248510	-150								737.541	3.4274	35.474
			1476	3248510	-150								738.041	3.4277	35.481
			1477	3248520	-150								738.54	3.4274	35.484
			1478	3248500	-150								739.039	3.4279	35.483
			1479	3248510	-150								739.538	3.4276	35.514
			1480	3248450	-150								740.037	3.4284	35.542
			1481	3248300	-150								740.537	3.4274	35.545
			1482	3248150	-150								741.036	3.4316	35.522
			1483	3247950	-150								741.551	3.4291	35.528
			1484	3247740	-150								742.05	3.4309	35.524
			1485	3247580	-150								742.549	3.5437	35.516
			1486	3247580	-150								743.048	3.4801	35.516
			1487	3247650	-150								743.547	3.4483	35.505
			1488	3247700	-150								744.047	3.4279	35.474
			1489	3247830	-150								744.546	3.4279	35.457
			1490	3247840	-150								745.045	3.4271	35.432
			1491	3247770	-150								745.544	3.4274	35.428
			1492	3247650	-150								746.043	3.432	35.515
			1493	3247490	-150								746.543	3.4271	35.562
			1494	3247170	-150								747.042	3.4269	35.576
			1495	3247130	-150								747.541	3.4269	35.57
			1496	3247170	-150								748.04	3.4271	35.559
			1497	3247220	-150								748.539	3.4271	35.541
			1498	3247380	-150								749.039	3.4272	35.507
			1499	3247530	-150								749.538	3.4272	35.475
			1500	3247620	-150								750.037	3.4269	35.515
			1501	3247740	-150								750.536	3.4271	35.701
			1502	3247910	-150								751.051	3.4408	35.926
			1503	3248030	-150								751.55	3.4254	36.024
			1504	3248100	-150								752.05	3.4251	36.052
			1505	3248170	-150								752.549	3.4254	36.13
			1506	3248300	-150								753.048	3.4246	36.177
			1507	3248390	-150								753.547	3.4226	36.18
			1508	3248430	-150								754.046	3.4253	36.16
			1509	3248530	-150								754.546	3.4253	36.135
			1510	3248600	-150								755.045	3.4325	36.091
			1511	3248670	-150								755.544	3.4271	36.063
			1512	3248720	-150								756.043	3.4642	36.047
			1513	3248760	-150								756.542	3.4428	36.063
			1514	3248830	-150								757.042	4.284	36.054
			1515	3248910	-150								757.541	3.5066	36.072
			1516	3249010	-150								758.04	4.101	36.088
			1517	3248970	-150								758.539	3.9515	36.068
			1518	3249000	-150								759.038	3.8199	36.075
			1519	3249020	-150								759.538	3.5297	36.068
			1520	3249050	-150								760.037	3.4476	36.074
			1521	3249100	-150								760.552	3.4238	36.065
			1522	3249130	-150								761.051	3.4228	36.074
			1523	3249110	-150								761.55	3.4224	36.094
			1524	3249140	-150								762.049	3.4223	36.093
			1525	3249130	-150								762.548	3.4236	36.099
			1526	3249190	-150								763.048	3.4226	36.115
			1527	3249190	-150								763.547	3.4219	36.143
			1528	3249230	-150								764.046	3.4218	36.155
			1529	3249280	-150								764.545	3.4219	36.175
			1530	3249280	-150								765.044	3.4221	36.175
			1531	3249340	-150								765.544	3.4218	36.164
			1532	3249360	-150								766.043	3.4218	36.166
			1533	3249400	-150								766.542	3.4219	36.194
			1534	3249450	-150								767.041	3.4218	36.246
			1535	3249480	-150								767.54	3.4264	36.264
			1536	3249500	-150								768.04	3.4218	36.312
			1537	3249510	-150								768.539	3.4218	36.363
			1538	3249550	-150								769.038	3.4216	36.375
			1539	3249620	-150								769.537	3.4218	36.371
			1540	3249650	-150								770.052	3.4218	36.345
			1541	3249710	-150								770.551	3.4218	36.337
			1542	3249740	-150								771.05	3.4218	36.354
			1543	3249740	-150								771.55	3.4218	36.356
			1544	3249810	-150								772.049	3.4216	36.453
			1545	3249840	-150								772.548	3.4211	36.572
			1546	3249890	-150								773.047	3.4181	36.63
			1547	3249980	-150								773.546	3.4211	36.626
			1548	3249980	-150								774.046	3.4185	36.608
			1549	3250030	-150								774.545	3.42	36.594
			1550	3250140	-150								775.044	3.4201	36.559
			1551	3250140	-150								775.543	3.4163	36.525
			1552	3250190	-150								776.042	3.4185	36.492
			1553	3250240	-150								776.542	3.4483	36.456
			1554	3250310	-150								777.041	3.4206	36.415
			1555	3250300	-150								777.54	3.4173	36.382
			1556	3250390	-150								778.039	3.4181	36.37
			1557	3250430	-150								778.538	3.42	36.377
			1558	3250480	-150								779.038	3.4186	36.389
			1559	3250550	-150								779.552	3.4216	36.381
			1560	3250570	-150								780.052	3.4201	36.368
			1561	3250590	-150								780.551	3.4166	36.372
			1562	3250660	-150								781.05	3.4173	36.367
			1563	3250650	-150								781.549	3.418	36.358
			1564	3250670	-150								782.049	3.4185	36.362
			1565	3250720	-150								782.548	3.4166	36.385
			1566	3250740	-150								783.047	3.4166	36.381
			1567	3250810	-150								783.546	3.4165	36.372
			1568	3250840	-150								784.045	3.4163	36.367
			1569	3250830	-150								784.545	3.4165	36.382
			1570	3250860	-150								785.044	3.4163	36.386
			1571	3250820	-150								785.543	3.4165	36.4
			1572	3250900	-150								786.042	3.4165	36.4
			1573	3250950	-150								786.541	3.4138	36.406
			1574	3250900	-150								787.041	3.4142	36.401
			1575	3250930	-150								787.54	3.4125	36.404
			1576	3250880	-150								788.039	3.412	36.431
			1577	3250950	-150								788.538	3.4147	36.437
			1578	3250910	-150								789.053	3.4148	36.426
			1579	3250910	-150								789.552	3.4122	36.421
			1580	3250950	-150								790.051	3.4112	36.426
			1581	3250980	-150								790.551	3.4132	36.418
			1582	3250970	-150								791.05	3.4122	36.41
			1583	3250950	-150								791.549	3.4112	36.414
			1584	3250970	-150								792.048	3.4114	36.386
			1585	3250950	-150								792.547	3.4112	36.361
			1586	3250860	-150								793.047	3.4112	36.329
			1587	3250820	-150								793.546	3.4112	36.301
			1588	3250830	-150								794.045	3.4115	36.322
			1589	3250860	-150								794.544	3.4112	36.372
			1590	3250850	-150								795.043	3.4112	36.387
			1591	3250810	-150								795.543	3.4112	36.401
			1592	3250830	-150								796.042	3.4112	36.387
			1593	3250790	-150								796.541	3.4112	36.381
			1594	3250690	-150								797.04	3.4112	36.365
			1595	3250670	-150								797.539	3.4112	36.335
			1596	3250670	-150								798.039	3.4112	36.363
			1597	3250690	-150								798.553	3.4112	36.497
			1598	3250570	-150								799.053	3.4107	36.694
			1599	3250560	-150								799.552	3.411	36.843
			1600	3250550	-150								800.051	3.4109	36.897
			1601	3258720	150								800.55	3.4082	36.928
			1602	3231740	150								801.049	3.4061	37.016
			1603	3234550	150								801.549	3.4057	37.046
			1604	3236800	150								802.048	3.4062	37.044
			1605	3239810	150								802.547	3.4059	37.023
			1606	3238140	150								803.046	3.4059	37.007
			1607	3239010	150								803.545	3.4057	36.974
			1608	3238800	150								804.045	3.4057	36.962
			1609	3237680	150								804.544	3.4059	36.976
			1610	3235420	150								805.043	3.4057	36.996
			1611	3232810	150								805.542	3.4057	36.995
			1612	3230390	150								806.041	3.4052	37.009
			1613	3228030	150								806.541	3.4057	37.004
			1614	3225580	150								807.04	3.4059	37.008
			1615	3222910	150								807.539	3.4059	37.004
			1616	3220500	150								808.054	3.4057	37.015
			1617										808.553	3.4057	37.012
			1618										809.052	3.4056	37.012
			1619										809.551	3.4054	37.037
			1620										810.051	3.4051	37.055
			1621										810.55	3.4039	37.082
			1622										811.049	3.4021	37.094
			1623										811.548	3.4047	37.124
			1624										812.048	3.4019	37.14
			1625										812.547	3.4011	37.146
			1626										813.046	3.4016	37.143
			1627										813.545	3.4029	37.142
			1628										814.044	3.4009	37.134
			1629										814.544	3.4036	37.151
			1630										815.043	3.4008	37.221
			1631										815.542	3.4006	37.243
			1632										816.041	3.4008	37.26
			1633										816.54	3.4006	37.309
			1634										817.04	3.4006	37.318
			1635										817.554	3.4006	37.315
			1636										818.054	3.4014	37.292
			1637										818.553	3.4022	37.28
			1638										819.052	3.4008	37.284
			1639										819.551	3.4006	37.293
			1640										820.05	3.4006	37.312
			1641										820.55	3.3978	37.49
			1642										821.049	3.3978	37.595
			1643										821.548	3.396	37.642
			1644										822.047	3.3994	37.648
			1645										822.546	3.3986	37.641
			1646										823.046	3.4006	37.611
			1647										823.545	3.3998	37.591
			1648										824.044	3.3996	37.56
			1649										824.543	3.3961	37.534
			1650										825.042	3.3988	37.492
			1651										825.542	3.3978	37.465
			1652										826.041	3.3979	37.451
			1653										826.556	3.3969	37.449
			1654										827.055	3.3984	37.477
			1655										827.554	3.3951	37.474
			1656										828.053	3.3953	37.461
			1657										828.552	3.3955	37.456
			1658										829.052	3.3953	37.451
			1659										829.551	3.3955	37.455
			1660										830.05	3.3953	37.451
			1661										830.549	3.3953	37.48
			1662										831.048	3.3953	37.496
			1663										831.548	3.3953	37.49
			1664										832.047	3.3953	37.474
			1665										832.546	3.3953	37.498
			1666										833.045	3.3953	37.509
			1667										833.544	3.395	37.521
			1668										834.044	3.3951	37.539
			1669										834.543	3.3955	37.545
			1670										835.042	3.395	37.547
			1671										835.541	3.3953	37.548
			1672										836.056	3.3953	37.564
			1673										836.555	3.3931	37.589
			1674										837.054	3.395	37.584
			1675										837.554	3.3951	37.567
			1676										838.053	3.3951	37.561
			1677										838.552	3.3953	37.559
			1678										839.051	3.3953	37.555
			1679										839.55	3.395	37.557
			1680										840.05	3.3951	37.548
			1681										840.549	3.3951	37.516
			1682										841.048	3.3948	37.49
			1683										841.547	3.3953	37.461
			1684										842.046	3.395	37.447
			1685										842.546	3.3951	37.499
			1686										843.045	3.3935	37.5
			1687										843.544	3.3918	37.5
			1688										844.043	3.395	37.497
			1689										844.543	3.3953	37.474
			1690										845.042	3.3905	37.455
			1691										845.557	3.395	37.427
			1692										846.056	3.3931	37.399
			1693										846.555	3.3908	37.427
			1694										847.054	3.3941	37.59
			1695										847.553	3.3902	37.798
			1696										848.053	3.39	37.914
			1697										848.552	3.3902	37.951
			1698										849.051	3.3902	38.086
			1699										849.55	3.39	38.146
			1700										850.049	3.39	38.169
			1701										850.549	3.3902	38.148
			1702										851.048	3.3888	38.131
			1703										851.547	3.3897	38.102
			1704										852.046	3.3902	38.083
			1705										852.545	3.3878	38.085
			1706										853.045	3.39	38.108
			1707										853.544	3.39	38.108
			1708										854.043	3.39	38.135
			1709										854.542	3.3902	38.143
			1710										855.057	3.3868	38.131
			1711										855.556	3.3897	38.139
			1712										856.055	3.3892	38.143
			1713										856.555	3.3852	38.148
			1714										857.054	3.3852	38.142
			1715										857.553	3.3847	38.151
			1716										858.052	3.3857	38.179
			1717										858.551	3.3898	38.192
			1718										859.051	3.3857	38.204
			1719										859.55	3.3852	38.236
			1720										860.049	3.3852	38.271
			1721										860.548	3.3847	38.283
			1722										861.047	3.3849	38.282
			1723										861.547	3.3849	38.276
			1724										862.046	3.3847	38.267
			1725										862.545	3.3847	38.271
			1726										863.044	3.3847	38.306
			1727										863.543	3.3847	38.353
			1728										864.043	3.385	38.358
			1729										864.557	3.3847	38.401
			1730										865.057	3.3847	38.43
			1731										865.556	3.3849	38.444
			1732										866.055	3.3847	38.421
			1733										866.554	3.3847	38.407
			1734										867.053	3.3847	38.398
			1735										867.553	3.3847	38.408
			1736										868.052	3.3847	38.41
			1737										868.551	3.3847	38.537
			1738										869.05	3.3847	38.683
			1739										869.549	3.3849	38.738
			1740										870.049	3.3847	38.742
			1741										870.548	3.3847	38.735
			1742										871.047	3.3847	38.713
			1743										871.546	3.3847	38.683
			1744										872.045	3.3834	38.646
			1745										872.545	3.3832	38.607
			1746										873.044	3.3847	38.575
			1747										873.543	3.3847	38.533
			1748										874.058	3.383	38.505
			1749										874.557	3.3847	38.489
			1750										875.056	3.3847	38.51
			1751										875.556	3.3847	38.53
			1752										876.055	3.3847	38.5
			1753										876.554	3.3837	38.466
			1754										877.053	3.3847	38.465
			1755										877.552	3.3814	38.458
			1756										878.052	3.3847	38.457
			1757										878.551	3.3847	38.46
			1758										879.05	3.3847	38.486
			1759										879.549	3.3824	38.473
			1760										880.048	3.3847	38.463
			1761										880.548	3.3847	38.462
			1762										881.047	3.3847	38.49
			1763										881.546	3.384	38.498
			1764										882.045	3.3847	38.511
			1765										882.544	3.3847	38.522
			1766										883.044	3.3845	38.52
			1767										883.558	3.3829	38.519
			1768										884.058	3.3834	38.535
			1769										884.557	3.383	38.559
			1770										885.056	3.3794	38.576
			1771										885.555	3.3791	38.555
			1772										886.054	3.3801	38.543
			1773										886.554	3.3792	38.544
			1774										887.053	3.3845	38.521
			1775										887.552	3.3849	38.51
			1776										888.051	3.3847	38.504
			1777										888.55	3.3844	38.47
			1778										889.05	3.3847	38.444
			1779										889.549	3.3845	38.405
			1780										890.048	3.3802	38.371
			1781										890.547	3.3794	38.417
			1782										891.046	3.3792	38.459
			1783										891.546	3.3794	38.472
			1784										892.045	3.3794	38.471
			1785										892.544	3.3796	38.459
			1786										893.059	3.3794	38.426
			1787										893.558	3.3835	38.398
			1788										894.057	3.3822	38.365
			1789										894.556	3.381	38.366
			1790										895.056	3.3794	38.539
			1791										895.555	3.3782	38.764
			1792										896.054	3.3741	38.895
			1793										896.553	3.3739	38.942
			1794										897.052	3.3749	39.034
			1795										897.552	3.3741	39.129
			1796										898.051	3.3739	39.148
			1797										898.55	3.3741	39.14
			1798										899.049	3.3741	39.126
			1799										899.548	3.3741	39.102
			1800										900.048	3.3739	39.085
			1801										900.547	3.3744	39.076
			1802										901.046	3.3743	39.104
			1803										901.545	3.3736	39.111
			1804										902.044	3.3706	39.127
			1805										902.559	3.3691	39.144
			1806										903.058	3.3738	39.14
			1807										903.558	3.3688	39.138
			1808										904.057	3.3693	39.139
			1809										904.556	3.3688	39.141
			1810										905.055	3.3693	39.134
			1811										905.555	3.3686	39.138
			1812										906.054	3.3726	39.168
			1813										906.553	3.3688	39.182
			1814										907.052	3.3696	39.213
			1815										907.551	3.3688	39.231
			1816										908.051	3.3691	39.266
			1817										908.55	3.369	39.287
			1818										909.049	3.3686	39.305
			1819										909.548	3.3688	39.303
			1820										910.047	3.3696	39.286
			1821										910.547	3.3688	39.283
			1822										911.046	3.369	39.303
			1823										911.545	3.3688	39.366
			1824										912.06	3.3688	39.4
			1825										912.559	3.3686	39.412
			1826										913.058	3.368	39.457
			1827										913.557	3.3685	39.466
			1828										914.057	3.3686	39.456
			1829										914.556	3.369	39.437
			1830										915.055	3.3688	39.416
			1831										915.554	3.3668	39.412
			1832										916.053	3.3688	39.416
			1833										916.553	3.3685	39.445
			1834										917.052	3.3645	39.624
			1835										917.551	3.3683	39.686
			1836										918.05	3.3635	39.711
			1837										918.549	3.3635	39.7
			1838										919.049	3.3633	39.678
			1839										919.548	3.3635	39.667
			1840										920.047	3.3637	39.647
			1841										920.546	3.3635	39.631
			1842										921.061	3.3632	39.604
			1843										921.56	3.3635	39.576
			1844										922.059	3.3638	39.554
			1845										922.559	3.3635	39.557
			1846										923.058	3.3635	39.579
			1847										923.557	3.3605	39.63
			1848										924.056	3.3633	39.623
			1849										924.555	3.361	39.599
			1850										925.055	3.3617	39.609
			1851										925.554	3.3623	39.604
			1852										926.053	3.3628	39.621
			1853										926.552	3.3584	39.619
			1854										927.051	3.3612	39.655
			1855										927.551	3.3617	39.664
			1856										928.05	3.362	39.664
			1857										928.549	3.3608	39.663
			1858										929.048	3.3585	39.677
			1859										929.547	3.3582	39.689
			1860										930.047	3.3584	39.709
			1861										930.561	3.3585	39.717
			1862										931.061	3.3582	39.72
			1863										931.56	3.3585	39.713
			1864										932.059	3.3587	39.719
			1865										932.558	3.3582	39.745
			1866										933.057	3.3582	39.761
			1867										933.557	3.3582	39.741
			1868										934.056	3.3582	39.725
			1869										934.555	3.3584	39.717
			1870										935.054	3.358	39.712
			1871										935.553	3.3584	39.69
			1872										936.053	3.3579	39.688
			1873										936.552	3.3584	39.676
			1874										937.051	3.3584	39.644
			1875										937.55	3.3574	39.603
			1876										938.05	3.3582	39.58
			1877										938.549	3.3582	39.582
			1878										939.048	3.3579	39.623
			1879										939.547	3.3582	39.631
			1880										940.062	3.3582	39.628
			1881										940.561	3.358	39.62
			1882										941.06	3.358	39.596
			1883										941.56	3.3582	39.572
			1884										942.059	3.3579	39.54
			1885										942.558	3.3569	39.504
			1886										943.057	3.3567	39.529
			1887										943.556	3.3569	39.577
			1888										944.056	3.3582	39.655
			1889										944.555	3.3562	39.754
			1890										945.054	3.3555	39.807
			1891										945.553	3.357	40.183
			1892										946.052	3.3541	40.272
			1893										946.552	3.3534	40.286
			1894										947.051	3.3539	40.277
			1895										947.55	3.3529	40.257
			1896										948.049	3.3536	40.217
			1897										948.548	3.3537	40.187
			1898										949.048	3.3534	40.192
			1899										949.562	3.3541	40.215
			1900										950.062	3.3529	40.211
			1901										950.561	3.3527	40.244
			1902										951.06	3.3529	40.243
			1903										951.559	3.3529	40.234
			1904										952.058	3.3529	40.253
			1905										952.558	3.3529	40.244
			1906										953.057	3.3531	40.251
			1907										953.556	3.3529	40.236
			1908										954.055	3.3531	40.252
			1909										954.554	3.3529	40.269
			1910										955.054	3.3529	40.287
			1911										955.553	3.3529	40.298
			1912										956.052	3.3526	40.329
			1913										956.551	3.3526	40.357
			1914										957.05	3.3529	40.357
			1915										957.55	3.3529	40.353
			1916										958.049	3.3529	40.33
			1917										958.548	3.3529	40.313
			1918										959.063	3.3529	40.32
			1919										959.562	3.3529	40.357
			1920										960.061	3.3531	40.392
			1921										960.56	3.3529	40.374
			1922										961.06	3.3529	40.407
			1923										961.559	3.3529	40.416
			1924										962.058	3.3527	40.406
			1925										962.557	3.3526	40.388
			1926										963.056	3.3529	40.36
			1927										963.556	3.3527	40.347
			1928										964.055	3.3519	40.345
			1929										964.554	3.3522	40.327
			1930										965.053	3.3509	40.463
			1931										965.552	3.3507	40.571
			1932										966.052	3.3504	40.598
			1933										966.551	3.3493	40.616
			1934										967.05	3.3483	40.598
			1935										967.549	3.3476	40.586
			1936										968.049	3.3488	40.549
			1937										968.563	3.3488	40.516
			1938										969.063	3.3494	40.479
			1939										969.562	3.3507	40.435
			1940										970.061	3.3479	40.392
			1941										970.56	3.3509	40.373
			1942										971.059	3.3476	40.364
			1943										971.559	3.3479	40.42
			1944										972.058	3.3476	40.436
			1945										972.557	3.3483	40.412
			1946										973.056	3.3481	40.398
			1947										973.555	3.3481	40.399
			1948										974.055	3.3479	40.397
			1949										974.554	3.3481	40.397
			1950										975.053	3.3509	40.402
			1951										975.552	3.3484	40.415
			1952										976.051	3.3486	40.401
			1953										976.551	3.3501	40.387
			1954										977.05	3.3494	40.403
			1955										977.549	3.3489	40.42
			1956										978.064	3.3448	40.422
			1957										978.563	3.3459	40.424
			1958										979.062	3.3448	40.423
			1959										979.561	3.3466	40.424
			1960										980.061	3.3474	40.416
			1961										980.56	3.3435	40.421
			1962										981.059	3.3428	40.444
			1963										981.558	3.3435	40.44
			1964										982.057	3.3478	40.409
			1965										982.557	3.3438	40.393
			1966										983.056	3.3423	40.38
			1967										983.555	3.3476	40.36
			1968										984.054	3.3474	40.347
			1969										984.553	3.3423	40.332
			1970										985.053	3.3428	40.304
			1971										985.552	3.3423	40.268
			1972										986.051	3.3476	40.224
			1973										986.55	3.3476	40.188
			1974										987.049	3.3463	40.226
			1975										987.564	3.3476	40.237
			1976										988.063	3.3478	40.23
			1977										988.563	3.3464	40.215
			1978										989.062	3.3425	40.183
			1979										989.561	3.3421	40.147
			1980										990.06	3.34	40.101
			1981										990.559	3.3423	40.054
			1982										991.059	3.3423	40.017
			1983										991.558	3.3421	40.028
			1984										992.057	3.3421	40.108
			1985										992.556	3.3425	40.22
			1986										993.055	3.3421	40.243
			1987										993.555	3.3385	40.401
			1988										994.054	3.3315	40.687
			1989										994.553	3.3319	40.77
			1990										995.052	3.3317	40.776
			1991										995.551	3.3347	40.76
			1992										996.051	3.332	40.726
			1993										996.55	3.3319	40.692
			1994										997.065	3.3343	40.681
			1995										997.564	3.337	40.725
			1996										998.063	3.3794	40.714
			1997										998.562	3.3329	40.735
[truncated: 4,024 more rows]

## Sheet: 18;2;1
ionic resistance data			Time	Resistance	Potential				hydrodynamic resistance data				Time	Pump Position	Pressure
18;02;01			Seconds	Ohm	volt				18;02;01				sec	µl	kPa
			Time	Resistance	Potential								Time	Pump	Pressure
			1	3347950	150								0.5	4.9085	2.247
			2	3364050	150								0.999	4.9037	2.244
			3	3365390	150								1.498	4.8939	2.237
			4	3365790	150								1.997	4.8795	2.236
			5	3365330	150								2.496	4.8896	2.213
			6	3363920	150								2.996	4.8889	2.249
			7	3362010	150								3.495	4.8737	2.125
			8	3359870	150								3.994	4.8651	2.129
			9	3357690	150								4.509	4.8691	2.13
			10	3355640	150								5.008	4.8795	2.16
			11	3353450	150								5.507	4.8798	2.211
			12	3350820	150								6.006	4.8633	2.325
			13	3347700	150								6.506	4.8843	2.438
			14	3344180	150								7.005	4.8772	2.489
			15	3340500	150								7.504	4.8793	2.565
			16	3336810	150								8.003	4.9003	2.609
			17	3333180	150								8.502	4.8732	2.63
			18	3329570	150								9.002	4.8796	2.646
			19	3326050	150								9.501	4.8896	2.654
			20	3322570	150								10	4.8907	2.654
			21	3319160	150								10.499	4.895	2.666
			22	3315800	150								10.998	4.8926	2.705
			23	3312500	150								11.498	4.8878	2.754
			24	3309290	150								11.997	4.8851	2.762
			25	3306060	150								12.496	4.8686	2.797
			26	3302900	150								12.995	4.8684	2.807
			27	3299580	150								13.494	4.8737	2.821
			28	3296150	150								14.009	4.8735	2.832
			29	3292510	150								14.508	4.859	2.846
			30	3288800	150								15.008	4.8527	2.852
			31	3285120	150								15.507	4.8578	2.858
			32	3281600	150								16.006	4.6988	2.876
			33	3278150	150								16.505	4.7733	2.885
			34	3274740	150								17.004	4.7927	2.914
			35	3271340	150								17.504	4.7147	2.922
			36	3268040	150								18.003	4.7675	2.94
			37	3264670	150								18.502	4.7374	2.959
			38	3261370	150								19.001	4.7041	2.982
			39	3258050	150								19.5	4.7447	2.99
			40	3254780	150								20	4.7502	3.008
			41	3251580	150								20.499	4.726	3.015
			42	3248320	150								20.998	4.72	3.049
			43	3245040	150								21.497	4.7306	3.076
			44	3241690	150								21.997	4.6884	3.106
			45	3238360	150								22.496	4.6246	3.117
			46	3235110	150								22.995	4.6723	3.155
			47	3231800	150								23.51	4.6732	3.181
			48	3228600	150								24.009	4.6791	3.194
			49	3225440	150								24.508	4.6988	3.204
			50	3222320	150								25.007	4.6511	3.211
			51	3219150	150								25.507	4.6828	3.228
			52	3216000	150								26.006	4.6882	3.241
			53	3212810	150								26.505	4.6804	3.255
			54	3209670	150								27.004	4.6884	3.368
			55	3206440	150								27.503	4.8154	3.435
			56	3203180	150								28.003	4.6876	3.48
			57	3199960	150								28.502	4.6937	3.512
			58	3196710	150								29.001	4.7253	3.532
			59	3193510	150								29.5	4.6306	3.547
			60	3190360	150								29.999	4.6407	3.552
			61	3187180	150								30.499	4.667	3.552
			62	3184080	150								30.998	4.6882	3.555
			63	3180990	150								31.497	4.6458	3.555
			64	3177890	150								31.996	4.6356	3.556
			65	3174820	150								32.495	4.6405	3.563
			66	3171760	150								33.01	4.6303	3.571
			67	3168660	150								33.509	4.6405	3.602
			68	3165570	150								34.009	4.6564	3.618
			69	3162470	150								34.508	4.6775	3.636
			70	3159340	150								35.007	4.6929	3.644
			71	3156210	150								35.506	4.6289	3.659
			72	3153070	150								36.005	4.6674	3.68
			73	3149980	150								36.505	4.6617	3.689
			74	3146860	150								37.004	4.6935	3.709
			75	3143720	150								37.503	4.6518	3.734
			76	3140640	150								38.002	4.6743	3.745
			77	3137600	150								38.501	4.6773	3.759
			78	3134660	150								39.001	4.6539	3.792
			79	3131670	150								39.5	4.6852	3.975
			80	3128800	150								39.999	4.6776	3.987
			81	3125990	150								40.498	4.6619	4.007
			82	3123170	150								40.997	4.6723	4.016
			83	3120440	150								41.497	4.667	4.027
			84	3117680	150								41.996	4.6829	4.046
			85	3114900	150								42.511	4.6882	4.062
			86	3112220	150								43.01	4.69	4.097
			87	3109540	150								43.509	4.6564	4.105
			88	3106830	150								44.008	4.6988	4.112
			89	3104180	150								44.507	4.6718	4.122
			90	3101510	150								45.007	4.7223	4.136
			91	3098850	150								45.506	4.6458	4.139
			92	3096180	150								46.005	4.6776	4.158
			93	3093610	150								46.504	4.6405	4.157
			94	3091120	150								47.003	4.6458	4.158
			95	3088840	150								47.503	4.6508	4.154
			96	3086860	150								48.002	4.6564	4.155
			97	3085270	150								48.501	4.598	4.157
			98	3084010	150								49	4.6836	4.195
			99	3083140	150								49.499	4.6718	4.208
			100	3082540	150								49.999	4.672	4.226
			101	3082080	150								50.498	4.7184	4.231
			102	3081740	150								50.997	4.7091	4.238
			103	3081470	150								51.496	4.6617	4.237
			104	3081250	150								52.011	4.6672	4.241
			105	3081070	150								52.51	4.6508	4.238
			106	3080910	150								53.01	4.6723	4.249
			107	3080800	150								53.509	4.6829	4.336
			108	3080670	150								54.008	4.673	4.482
			109	3080550	150								54.507	4.6993	4.593
			110	3080470	150								55.006	4.6829	4.793
			111	3080330	150								55.506	4.6983	4.849
			112	3080180	150								56.005	4.6617	4.907
			113	3080090	150								56.504	4.7146	4.922
			114	3079950	150								57.003	4.7359	4.937
			115	3079850	150								57.502	4.6937	4.941
			116	3079720	150								58.002	4.6737	4.949
			117	3079580	150								58.501	4.6778	4.958
			118	3079460	150								59	4.6723	4.964
			119	3079320	150								59.499	4.6612	4.999
			120	3079140	150								59.998	4.6352	5.017
			121	3078980	150								60.498	4.619	5.047
			122	3078830	150								60.997	4.6407	5.067
			123	3078610	150								61.512	4.5839	5.077
			124	3078410	150								62.011	4.5715	5.099
			125	3078220	150								62.51	4.6195	5.115
			126	3078020	150								63.009	4.6087	5.145
			127	3077750	150								63.508	4.6299	5.151
			128	3077530	150								64.008	4.6034	5.179
			129	3077290	150								64.507	4.6278	5.206
			130	3077090	150								65.006	4.6513	5.229
			131	3076840	150								65.505	4.6455	5.251
			132	3076590	150								66.004	4.6405	5.288
			133	3076320	150								66.504	4.6142	5.315
			134	3076100	150								67.003	4.5811	5.34
			135	3075840	150								67.502	4.6246	5.35
			136	3075620	150								68.001	4.6382	5.368
			137	3075340	150								68.5	4.6412	5.38
			138	3075080	150								69	4.6299	5.393
			139	3074820	150								69.499	4.6192	5.419
			140	3074510	150								69.998	4.5875	5.478
			141	3074230	150								70.497	4.5978	5.508
			142	3073890	150								71.012	4.6246	5.531
			143	3073590	150								71.511	4.6458	5.574
			144	3073250	150								72.01	4.6246	5.603
			145	3072910	150								72.51	4.6258	5.619
			146	3072590	150								73.009	4.6245	5.632
			147	3072250	150								73.508	4.6352	5.641
			148	3071930	150								74.007	4.624	5.655
			149	3071570	150								74.506	4.597	5.677
			150	3071220	150								75.006	4.6246	5.728
			151	3070840	150								75.505	4.6087	5.846
			152	3070480	150								76.004	4.575	5.91
			153	3070120	150								76.503	4.6203	5.938
			154	3069760	150								77.002	4.5821	5.963
			155	3069340	150								77.502	4.6142	5.974
			156	3068980	150								78.001	4.5928	5.974
			157	3068590	150								78.5	4.6193	5.978
			158	3068210	150								78.999	4.6405	5.977
			159	3067840	150								79.498	4.667	5.983
			160	3067450	150								80.013	4.6142	5.983
			161	3067100	150								80.512	4.6521	5.997
			162	3066690	150								81.012	4.614	6.019
			163	3066360	150								81.511	4.5766	6.047
			164	3065940	150								82.01	4.6159	6.069
			165	3065540	150								82.509	4.6084	6.091
			166	3065130	150								83.008	4.6558	6.102
			167	3064740	150								83.508	4.6351	6.151
			168	3064370	150								84.007	4.6968	6.162
			169	3063960	150								84.506	4.6672	6.177
			170	3063610	150								85.005	4.5716	6.186
			171	3063180	150								85.505	4.587	6.228
			172	3062820	150								86.004	4.5645	6.233
			173	3062480	150								86.503	4.5346	6.249
			174	3062120	150								87.002	4.6036	6.271
			175	3061750	150								87.501	4.6029	6.297
			176	3061420	150								88.001	4.5872	6.318
			177	3061090	150								88.5	4.5612	6.336
			178	3060770	150								88.999	4.5822	6.363
			179	3060470	150								89.514	4.5983	6.368
			180	3060190	150								90.013	4.6215	6.383
			181	3059840	150								90.512	4.6564	6.408
			182	3059560	150								91.011	4.6407	6.438
			183	3059310	150								91.511	4.5672	6.464
			184	3059100	150								92.01	4.6155	6.466
			185	3058780	150								92.509	4.5687	6.491
			186	3058470	150								93.008	4.598	6.501
			187	3058250	150								93.507	4.5877	6.51
			188	3058000	150								94.007	4.6511	6.519
			189	3057740	150								94.506	4.6482	6.545
			190	3057460	150								95.005	4.6617	6.549
			191	3057190	150								95.504	4.6829	6.55
			192	3056950	150								96.003	4.6139	6.546
			193	3056740	150								96.503	4.6617	6.544
			194	3056470	150								97.002	4.6273	6.565
			195	3056180	150								97.501	4.6379	6.589
			196	3055960	150								98	4.6033	6.608
			197	3055730	150								98.499	4.5981	6.614
			198	3055480	150								99.014	4.6564	6.618
			199	3055260	150								99.513	4.6872	6.631
			200	3055020	150								100.013	4.6619	6.632
			201	3054820	150								100.512	4.6033	6.631
			202	3054730	150								101.011	4.5846	6.632
			203	3054420	150								101.51	4.5649	6.683
			204	3054230	150								102.009	4.5981	6.755
			205	3054020	150								102.509	4.6791	6.959
			206	3053810	150								103.008	4.6425	7.063
			207	3053650	150								103.507	4.6147	7.112
			208	3053430	150								104.006	4.6457	7.199
			209	3053300	150								104.505	4.5813	7.238
			210	3053140	150								105.005	4.6669	7.252
			211	3052980	150								105.504	4.5877	7.267
			212	3052850	150								106.003	4.6167	7.265
			213	3052680	150								106.502	4.5981	7.272
			214	3052530	150								107.001	4.5662	7.289
			215	3052440	150								107.501	4.6457	7.322
			216	3052320	150								108	4.492	7.341
			217	3052200	150								108.515	4.5132	7.362
			218	3052090	150								109.014	4.5558	7.402
			219	3051980	150								109.513	4.5664	7.409
			220	3051920	150								110.012	4.5612	7.422
			221	3051820	150								110.511	4.5341	7.442
			222	3051760	150								111.011	4.5505	7.455
			223	3051700	150								111.51	4.5405	7.487
			224	3051620	150								112.009	4.5438	7.497
			225	3051600	150								112.508	4.545	7.518
			226	3051560	150								113.007	4.5399	7.55
			227	3051550	150								113.507	4.5347	7.588
			228	3051530	150								114.006	4.5293	7.601
			229	3051470	150								114.505	4.5225	7.637
			230	3051450	150								115.004	4.5306	7.661
			231	3051430	150								115.504	4.5505	7.689
			232	3051410	150								116.003	4.5137	7.704
			233	3051390	150								116.502	4.5346	7.721
			234	3051400	150								117.001	4.5503	7.729
			235	3051370	150								117.5	4.5264	7.747
			236	3051360	150								118.015	4.5402	7.804
			237	3051350	150								118.514	4.5028	7.836
			238	3051410	150								119.014	4.5241	7.857
			239	3051380	150								119.513	4.5505	7.899
			240	3051370	150								120.012	4.5452	7.924
			241	3051390	150								120.511	4.5505	7.943
			242	3051430	150								121.01	4.5082	7.951
			243	3051450	150								121.51	4.5433	7.955
			244	3051480	150								122.009	4.5475	7.969
			245	3051520	150								122.508	4.5847	7.991
			246	3051530	150								123.007	4.5822	8.007
			247	3051590	150								123.506	4.5531	8.138
			248	3051650	150								124.006	4.5659	8.212
			249	3051690	150								124.505	4.5341	8.241
			250	3051710	150								125.004	4.5347	8.267
			251	3051770	150								125.503	4.5349	8.276
			252	3051780	150								126.002	4.545	8.281
			253	3051840	150								126.502	4.5238	8.279
			254	3051910	150								127.001	4.5089	8.282
			255	3051960	150								127.516	4.5365	8.275
			256	3052010	150								128.015	4.5668	8.274
			257	3052040	150								128.514	4.5664	8.271
			258	3052060	150								129.013	4.5188	8.289
			259	3052070	150								129.512	4.5556	8.303
			260	3052130	150								130.012	4.5192	8.34
			261	3052150	150								130.511	4.5134	8.359
			262	3052170	150								131.01	4.5508	8.367
			263	3052200	150								131.509	4.5346	8.378
			264	3052200	150								132.008	4.5347	8.401
			265	3052200	150								132.508	4.5132	8.409
			266	3052220	150								133.007	4.4917	8.416
			267	3052220	150								133.506	4.5028	8.441
			268	3052220	150								134.005	4.4763	8.486
			269	3052240	150								134.504	4.4869	8.485
			270	3052190	150								135.004	4.4903	8.502
			271	3052180	150								135.503	4.4889	8.529
			272	3052180	150								136.002	4.4842	8.547
			273	3052100	150								136.501	4.4922	8.566
			274	3052070	150								137.016	4.5076	8.589
			275	3052060	150								137.515	4.4817	8.601
			276	3051960	150								138.014	4.4975	8.619
			277	3051910	150								138.514	4.4981	8.633
			278	3051860	150								139.013	4.471	8.665
			279	3051830	150								139.512	4.4842	8.683
			280	3051720	150								140.011	4.4763	8.694
			281	3051700	150								140.51	4.4708	8.711
			282	3051690	150								141.01	4.4763	8.718
			283	3051600	150								141.509	4.487	8.73
			284	3051500	150								142.008	4.4897	8.733
			285	3051530	150								142.507	4.4761	8.764
			286	3051480	150								143.006	4.4816	8.774
			287	3051460	150								143.506	4.4966	8.776
			288	3051470	150								144.005	4.4822	8.769
			289	3051460	150								144.504	4.4975	8.766
			290	3051450	150								145.003	4.4978	8.769
			291	3051470	150								145.502	4.5134	8.805
			292	3051480	150								146.002	4.5187	8.823
			293	3051500	150								146.517	4.5155	8.835
			294	3051500	150								147.016	4.5024	8.836
			295	3051450	150								147.515	4.486	8.838
			296	3051420	150								148.014	4.5081	8.834
			297	3051410	150								148.513	4.4975	8.834
			298	3051430	150								149.013	4.487	8.835
			299	3051400	150								149.512	4.5081	8.875
			300	3051430	150								150.011	4.4748	8.95
			301	3051490	150								150.51	4.472	9.02
			302	3051480	150								151.009	4.4544	9.142
			303	3051530	150								151.509	4.5034	9.213
			304	3051620	150								152.008	4.5493	9.324
			305	3051610	150								152.507	4.5135	9.391
			306	3051630	150								153.006	4.5172	9.409
			307	3051710	150								153.505	4.5061	9.418
			308	3051730	150								154.005	4.5081	9.423
			309	3051780	150								154.504	4.5132	9.422
			310	3051800	150								155.003	4.5284	9.422
			311	3051810	150								155.502	4.5028	9.442
			312	3051830	150								156.017	4.4922	9.468
			313	3051870	150								156.516	4.4766	9.484
			314	3051890	150								157.015	4.4748	9.51
			315	3051910	150								157.515	4.4604	9.533
			316	3051890	150								158.014	4.4655	9.54
			317	3051900	150								158.513	4.473	9.561
			318	3051850	150								159.012	4.4783	9.575
			319	3051840	150								159.511	4.4657	9.592
			320	3051810	150								160.011	4.47	9.601
			321	3051770	150								160.51	4.4499	9.627
			322	3051750	150								161.009	4.4604	9.652
			323	3051750	150								161.508	4.489	9.673
			324	3051710	150								162.007	4.4764	9.696
			325	3051650	150								162.507	4.4763	9.727
			326	3051630	150								163.006	4.4551	9.759
			327	3051590	150								163.505	4.4382	9.777
			328	3051580	150								164.004	4.4448	9.79
			329	3051510	150								164.503	4.4498	9.803
			330	3051470	150								165.003	4.4604	9.812
			331	3051390	150								165.517	4.4402	9.826
			332	3051340	150								166.017	4.4579	9.861
			333	3051350	150								166.516	4.4551	9.909
			334	3051290	150								167.015	4.471	9.917
			335	3051220	150								167.514	4.4554	9.956
			336	3051160	150								168.013	4.4816	9.992
			337	3051120	150								168.513	4.4859	10.009
			338	3051060	150								169.012	4.4552	10.016
			339	3051040	150								169.511	4.439	10.028
			340	3050970	150								170.01	4.4604	10.035
			341	3050960	150								170.509	4.46	10.043
			342	3050960	150								171.009	4.47	10.051
			343	3050930	150								171.508	4.4933	10.137
			344	3050880	150								172.007	4.4612	10.231
			345	3050880	150								172.506	4.4615	10.285
			346	3050860	150								173.005	4.4433	10.323
			347	3050830	150								173.505	4.471	10.345
			348	3050830	150								174.004	4.4392	10.354
			349	3050830	150								174.519	4.4605	10.357
			350	3050780	150								175.018	4.4764	10.358
			351	3050780	150								175.517	4.4604	10.355
			352	3050730	150								176.016	4.4339	10.353
			353	3050680	150								176.515	4.47	10.349
			354	3050700	150								177.015	4.4602	10.364
			355	3050610	150								177.514	4.4445	10.391
			356	3050550	150								178.013	4.4816	10.423
			357	3050440	150								178.512	4.472	10.455
			358	3050420	150								179.012	4.4763	10.468
			359	3050330	150								179.511	4.4605	10.491
			360	3050260	150								180.01	4.4615	10.517
			361	3050150	150								180.509	4.4889	10.533
			362	3050080	150								181.008	4.4817	10.553
			363	3050030	150								181.508	4.4761	10.558
			364	3049880	150								182.007	4.4663	10.594
			365	3049820	150								182.506	4.4711	10.608
			366	3049750	150								183.005	4.4552	10.634
			367	3049670	150								183.504	4.4499	10.648
			368	3049590	150								184.019	4.4819	10.681
			369	3049460	150								184.518	4.4448	10.696
			370	3049340	150								185.018	4.4503	10.729
			371	3049220	150								185.517	4.4605	10.748
			372	3049150	150								186.016	4.4658	10.766
			373	3049050	150								186.515	4.4554	10.783
			374	3048910	150								187.014	4.4498	10.806
			375	3048860	150								187.514	4.4869	10.836
			376	3048760	150								188.013	4.4493	10.859
			377	3048700	150								188.512	4.5079	10.869
			378	3048620	150								189.011	4.4595	10.879
			379	3048550	150								189.51	4.466	10.897
			380	3048460	150								190.01	4.4605	10.904
			381	3048300	150								190.509	4.4807	10.918
			382	3048200	150								191.008	4.4021	10.941
			383	3048110	150								191.507	4.4269	10.942
			384	3047960	150								192.006	4.4493	10.942
			385	3047890	150								192.506	4.4567	10.926
			386	3047780	150								193.005	4.4279	10.928
			387	3047670	150								193.52	4.44	10.955
			388	3047600	150								194.019	4.4271	10.989
			389	3047480	150								194.518	4.417	11.001
			390	3047370	150								195.017	4.4127	11.01
			391	3047230	150								195.516	4.433	11.019
			392	3047130	150								196.016	4.4372	11.017
			393	3047030	150								196.515	4.4339	11.018
			394	3046960	150								197.014	4.4178	11.014
			395	3046840	150								197.513	4.4074	11.016
			396	3046770	150								198.012	4.4021	11.055
			397	3046630	150								198.512	4.4339	11.129
			398	3046500	150								199.011	4.3652	11.256
			399	3046390	150								199.51	4.4084	11.381
			400	3046300	150								200.009	4.4339	11.483
			401	3006630	-150								200.508	4.4321	11.601
			402	2965810	-150								201.008	4.4021	11.668
			403	2970260	-150								201.507	4.3971	11.692
			404	2976300	-150								202.006	4.409	11.699
			405	2983150	-150								202.505	4.4168	11.715
			406	2989330	-150								203.02	4.4231	11.721
			407	2994740	-150								203.519	4.4125	11.729
			408	2999570	-150								204.018	4.4183	11.769
			409	3004030	-150								204.518	4.4228	11.785
			410	3008440	-150								205.017	4.413	11.811
			411	3012810	-150								205.516	4.4339	11.845
			412	3017240	-150								206.015	4.4286	11.858
			413	3021750	-150								206.514	4.46	11.867
			414	3026260	-150								207.014	4.4605	11.888
			415	3030750	-150								207.513	4.4445	11.9
			416	3035360	-150								208.012	4.4392	11.913
			417	3040010	-150								208.511	4.4241	11.925
			418	3044800	-150								209.011	4.418	11.966
			419	3049650	-150								209.51	4.4127	11.986
			420	3054520	-150								210.009	4.4233	12.015
			421	3059680	-150								210.508	4.4233	12.043
			422	3064960	-150								211.007	4.4498	12.077
			423	3070370	-150								211.507	4.4392	12.099
			424	3075890	-150								212.006	4.4019	12.126
			425	3081580	-150								212.521	4.3966	12.136
			426	3087250	-150								213.02	4.4127	12.147
			427	3092860	-150								213.519	4.4181	12.162
			428	3098230	-150								214.018	4.422	12.18
			429	3103150	-150								214.517	4.42	12.242
			430	3107710	-150								215.017	4.433	12.271
			431	3111800	-150								215.516	4.418	12.286
			432	3115770	-150								216.015	4.4441	12.323
			433	3119590	-150								216.514	4.418	12.352
			434	3123310	-150								217.013	4.4075	12.362
			435	3126990	-150								217.513	4.4284	12.368
			436	3130520	-150								218.012	4.4094	12.377
			437	3134170	-150								218.511	4.4186	12.399
			438	3137710	-150								219.01	4.4551	12.434
			439	3141240	-150								219.509	4.4547	12.44
			440	3144760	-150								220.009	4.4289	12.588
			441	3148240	-150								220.508	4.4229	12.661
			442	3151760	-150								221.007	4.471	12.692
			443	3155290	-150								221.506	4.4635	12.718
			444	3158820	-150								222.021	4.413	12.725
			445	3162380	-150								222.52	4.4127	12.73
			446	3165850	-150								223.019	4.4057	12.727
			447	3169440	-150								223.519	4.4128	12.73
			448	3173050	-150								224.018	4.4127	12.725
			449	3176470	-150								224.517	4.4233	12.719
			450	3180260	-150								225.016	4.418	12.72
			451	3184040	-150								225.515	4.4231	12.737
			452	3187850	-150								226.015	4.4127	12.759
			453	3191570	-150								226.514	4.4021	12.798
			454	3195250	-150								227.013	4.4075	12.804
			455	3198830	-150								227.512	4.4074	12.817
			456	3202390	-150								228.011	4.4498	12.839
			457	3205920	-150								228.511	4.434	12.862
			458	3209490	-150								229.01	4.4223	12.887
			459	3212930	-150								229.509	4.4229	12.901
			460	3216480	-150								230.008	4.4181	12.928
			461	3220170	-150								230.507	4.4127	12.942
			462	3223870	-150								231.007	4.4027	12.964
			463	3227690	-150								231.521	4.4321	12.983
			464	3231600	-150								232.021	4.4155	12.998
			465	3235690	-150								232.52	4.418	13.029
			466	3239010	-150								233.019	4.4301	13.048
			467	3242450	-150								233.518	4.419	13.073
			468	3246110	-150								234.017	4.4052	13.092
			469	3250100	-150								234.517	4.418	13.11
			470	3253300	-150								235.016	4.4234	13.12
			471	3256760	-150								235.515	4.435	13.161
			472	3260330	-150								236.014	4.4069	13.181
			473	3264370	-150								236.513	4.3862	13.19
			474	3267590	-150								237.013	4.4092	13.207
			475	3271370	-150								237.512	4.4342	13.22
			476	3274640	-150								238.011	4.4074	13.231
			477	3278140	-150								238.51	4.4233	13.247
			478	3282150	-150								239.009	4.4021	13.266
			479	3285150	-150								239.509	4.3973	13.281
			480	3288590	-150								240.008	4.4289	13.284
			481	3292110	-150								240.507	4.4176	13.275
			482	3295700	-150								241.022	4.4445	13.272
			483	3299150	-150								241.521	4.445	13.29
			484	3302840	-150								242.02	4.4132	13.323
			485	3306230	-150								242.52	4.4286	13.353
			486	3308990	-150								243.019	4.4233	13.362
			487	3312270	-150								243.518	4.4119	13.371
			488	3315430	-150								244.017	4.4168	13.385
			489	3318570	-150								244.516	4.4175	13.384
			490	3321710	-150								245.016	4.4024	13.383
			491	3324740	-150								245.515	4.4125	13.382
			492	3328360	-150								246.014	4.4071	13.409
			493	3330880	-150								246.513	4.4226	13.477
			494	3333840	-150								247.012	4.4102	13.58
			495	3336480	-150								247.512	4.4349	13.712
			496	3338720	-150								248.011	4.4074	13.774
			497	3340620	-150								248.51	4.4167	13.94
			498	3342180	-150								249.009	4.4441	14.005
			499	3343530	-150								249.508	4.4125	14.036
			500	3344260	-150								250.008	4.4339	14.049
			501	3345150	-150								250.522	4.413	14.063
			502	3345210	-150								251.022	4.3966	14.064
			503	3345440	-150								251.521	4.4085	14.07
			504	3345540	-150								252.02	4.4279	14.088
			505	3345630	-150								252.519	4.4178	14.137
			506	3345520	-150								253.018	4.3701	14.158
			507	3345330	-150								253.518	4.3809	14.174
			508	3345180	-150								254.017	4.3961	14.209
			509	3345030	-150								254.516	4.4284	14.212
			510	3344820	-150								255.015	4.397	14.245
			511	3344550	-150								255.514	4.3966	14.251
			512	3344240	-150								256.014	4.3332	14.271
			513	3343980	-150								256.513	4.3597	14.277
			514	3343790	-150								257.012	4.4074	14.309
			515	3343490	-150								257.511	3.9093	14.339
			516	3343260	-150								258.01	3.9252	14.361
			517	3343080	-150								258.51	3.9085	14.392
			518	3342930	-150								259.009	3.9146	14.432
			519	3342790	-150								259.508	3.9046	14.457
			520	3342640	-150								260.023	3.9244	14.49
			521	3342430	-150								260.522	3.8934	14.496
			522	3342230	-150								261.021	3.9621	14.517
			523	3342100	-150								261.52	3.898	14.529
			524	3341930	-150								262.02	3.9013	14.546
			525	3341840	-150								262.519	4.3597	14.586
			526	3341760	-150								263.018	3.8987	14.639
			527	3341640	-150								263.517	3.8987	14.66
			528	3341580	-150								264.016	3.9626	14.676
			529	3341410	-150								264.516	3.9782	14.707
			530	3341320	-150								265.015	3.9729	14.721
			531	3341170	-150								265.514	3.9984	14.726
			532	3341050	-150								266.013	3.9515	14.726
			533	3340920	-150								266.512	4.4021	14.751
			534	3340780	-150								267.012	4.4327	14.77
			535	3340640	-150								267.511	4.441	14.792
			536	3340520	-150								268.01	4.4233	14.864
			537	3340380	-150								268.509	4.3758	14.981
			538	3340210	-150								269.024	4.365	15.035
			539	3340080	-150								269.523	4.2974	15.057
			540	3339940	-150								270.022	4.2795	15.074
			541	3339810	-150								270.522	4.3014	15.081
			542	3339680	-150								271.021	4.2218	15.082
			543	3339540	-150								271.52	4.1989	15.077
			544	3339430	-150								272.019	4.2045	15.076
			545	3339280	-150								272.519	4.2377	15.077
			546	3339170	-150								273.018	4.3175	15.076
			547	3339060	-150								273.517	4.4128	15.106
			548	3338880	-150								274.016	4.3544	15.131
			549	3338760	-150								274.515	4.392	15.165
			550	3338680	-150								275.015	4.3544	15.199
			551	3338560	-150								275.514	4.332	15.207
			552	3338390	-150								276.013	4.3382	15.215
			553	3338270	-150								276.512	4.3703	15.247
			554	3338120	-150								277.011	4.3758	15.257
			555	3337990	-150								277.511	4.3968	15.275
			556	3337810	-150								278.01	4.3758	15.296
			557	3337670	-150								278.525	4.3648	15.332
			558	3337430	-150								279.024	4.3756	15.343
			559	3337260	-150								279.523	4.3675	15.362
			560	3337100	-150								280.022	4.2004	15.378
			561	3336880	-150								280.521	4.418	15.403
			562	3336740	-150								281.021	4.4051	15.409
			563	3336540	-150								281.52	4.4074	15.443
			564	3336330	-150								282.019	4.3703	15.463
			565	3336160	-150								282.518	4.3173	15.474
			566	3336050	-150								283.017	4.1537	15.489
			567	3335880	-150								283.517	4.0994	15.516
			568	3335680	-150								284.016	4.0767	15.542
			569	3335500	-150								284.515	4.305	15.563
			570	3335360	-150								285.014	4.3809	15.568
			571	3335180	-150								285.513	4.3809	15.579
			572	3335020	-150								286.013	4.3282	15.586
			573	3334760	-150								286.512	4.386	15.591
			574	3334590	-150								287.011	4.3703	15.61
			575	3334300	-150								287.51	4.3493	15.626
			576	3334020	-150								288.025	4.3544	15.625
			577	3333870	-150								288.524	4.3387	15.619
			578	3333760	-150								289.023	4.3686	15.614
			579	3333620	-150								289.523	4.4016	15.608
			580	3333480	-150								290.022	4.3491	15.633
			581	3333400	-150								290.521	4.2327	15.675
			582	3333210	-150								291.02	4.3226	15.698
			583	3333040	-150								291.519	4.4021	15.704
			584	3332930	-150								292.019	4.3241	15.707
			585	3332830	-150								292.518	4.3599	15.748
			586	3332670	-150								293.017	4.3385	15.755
			587	3332530	-150								293.516	4.3332	15.747
			588	3332300	-150								294.015	4.3756	15.757
			589	3332090	-150								294.515	4.3226	15.815
			590	3331890	-150								295.014	4.2064	15.92
			591	3331720	-150								295.513	4.3595	16.032
			592	3331500	-150								296.012	4.3542	16.118
			593	3331360	-150								296.511	4.365	16.226
			594	3331190	-150								297.011	4.3794	16.381
			595	3330970	-150								297.525	4.3261	16.433
			596	3330800	-150								298.025	4.3756	16.467
			597	3330650	-150								298.524	4.3703	16.476
			598	3330490	-150								299.023	4.3868	16.484
			599	3330300	-150								299.522	4.338	16.484
			600	3330160	-150								300.021	4.3332	16.495
			601	3330040	-150								300.521	4.2991	16.54
			602	3329790	-150								301.02	4.365	16.568
			603	3329650	-150								301.519	4.368	16.602
			604	3329430	-150								302.018	4.3862	16.626
			605	3329230	-150								302.518	4.4022	16.646
			606	3329000	-150								303.017	4.4031	16.678
			607	3328740	-150								303.516	4.4075	16.678
			608	3328530	-150								304.015	4.3807	16.703
			609	3328240	-150								304.514	4.415	16.715
			610	3327990	-150								305.014	4.4074	16.735
			611	3327750	-150								305.513	4.4281	16.766
			612	3327510	-150								306.012	4.418	16.792
			613	3327210	-150								306.511	4.4266	16.827
			614	3327000	-150								307.026	4.4016	16.848
			615	3326770	-150								307.525	4.4806	16.891
			616	3326520	-150								308.024	4.4089	16.93
			617	3326280	-150								308.524	4.4339	16.958
			618	3326020	-150								309.023	4.412	16.969
			619	3325860	-150								309.522	4.365	16.979
			620	3325580	-150								310.021	4.4014	16.994
			621	3325320	-150								310.52	4.397	17.026
			622	3325120	-150								311.02	4.4291	17.093
			623	3324870	-150								311.519	4.3991	17.118
			624	3324530	-150								312.018	4.3544	17.131
			625	3324280	-150								312.517	4.3173	17.165
			626	3324030	-150								313.016	4.3435	17.185
			627	3323740	-150								313.516	4.3915	17.199
			628	3323520	-150								314.015	4.3827	17.205
			629	3323300	-150								314.514	4.4021	17.217
			630	3323070	-150								315.013	4.3832	17.249
			631	3322880	-150								315.512	4.3859	17.267
			632	3322670	-150								316.012	4.37	17.305
			633	3322470	-150								316.526	4.3675	17.439
			634	3322300	-150								317.026	4.4009	17.511
			635	3322080	-150								317.525	4.3865	17.536
			636	3321850	-150								318.024	4.4284	17.565
			637	3321670	-150								318.523	4.4514	17.569
			638	3321560	-150								319.022	4.4339	17.567
			639	3321370	-150								319.522	4.4253	17.572
			640	3321300	-150								320.021	4.4551	17.563
			641	3321190	-150								320.52	4.4841	17.553
			642	3321130	-150								321.019	4.492	17.538
			643	3321000	-150								321.518	4.4657	17.548
			644	3320940	-150								322.018	4.4804	17.575
			645	3320870	-150								322.517	4.4551	17.602
			646	3320800	-150								323.016	4.4708	17.647
			647	3320740	-150								323.515	4.4811	17.659
			648	3320680	-150								324.014	4.4766	17.664
			649	3320620	-150								324.514	4.4296	17.686
			650	3320570	-150								325.013	4.4953	17.699
			651	3320480	-150								325.512	4.4811	17.712
			652	3320440	-150								326.027	4.4287	17.729
			653	3320410	-150								326.526	4.4465	17.761
			654	3320350	-150								327.025	4.4233	17.777
			655	3320330	-150								327.524	4.4402	17.802
			656	3320350	-150								328.024	4.4415	17.806
			657	3320330	-150								328.523	4.4128	17.836
			658	3320320	-150								329.022	4.4569	17.85
			659	3320360	-150								329.521	4.4443	17.877
			660	3320350	-150								330.02	4.4494	17.894
			661	3320380	-150								330.52	4.4418	17.913
			662	3320380	-150								331.019	4.434	17.927
			663	3320430	-150								331.518	4.466	17.943
			664	3320440	-150								332.017	4.4339	17.977
			665	3320410	-150								332.516	4.4498	18.007
			666	3320450	-150								333.016	4.4445	18.007
			667	3320470	-150								333.515	4.4066	18.009
			668	3320520	-150								334.014	4.4046	18.017
			669	3320460	-150								334.513	4.4021	18.02
			670	3320450	-150								335.013	4.4013	18.03
			671	3320460	-150								335.527	4.4158	18.054
			672	3320540	-150								336.027	4.4233	18.056
			673	3320540	-150								336.526	4.4339	18.052
			674	3320590	-150								337.025	4.4392	18.037
			675	3320620	-150								337.524	4.4609	18.03
			676	3320720	-150								338.023	4.4498	18.055
			677	3320800	-150								338.523	4.4708	18.103
			678	3320880	-150								339.022	4.4307	18.122
			679	3320960	-150								339.521	4.4304	18.137
			680	3321060	-150								340.02	4.4128	18.141
			681	3321190	-150								340.519	4.418	18.137
			682	3321310	-150								341.019	4.4327	18.134
			683	3321410	-150								341.518	4.4233	18.124
			684	3321510	-150								342.017	4.4241	18.119
			685	3321620	-150								342.516	4.3597	18.147
			686	3321740	-150								343.015	4.4339	18.216
			687	3321910	-150								343.515	4.4229	18.294
			688	3322000	-150								344.014	4.3615	18.417
			689	3322120	-150								344.513	4.3648	18.484
			690	3322190	-150								345.028	4.3791	18.709
			691	3322270	-150								345.527	4.3171	18.789
			692	3322340	-150								346.026	4.3865	18.817
			693	3322380	-150								346.525	4.3499	18.819
			694	3322470	-150								347.025	4.4021	18.821
			695	3322540	-150								347.524	4.3862	18.805
			696	3322600	-150								348.023	4.4377	18.804
			697	3322660	-150								348.522	4.418	18.84
			698	3322710	-150								349.021	4.4072	18.872
			699	3322800	-150								349.521	4.4016	18.881
			700	3322860	-150								350.02	4.4072	18.912
			701	3322920	-150								350.519	4.4233	18.923
			702	3322990	-150								351.018	4.4369	18.931
			703	3323140	-150								351.517	4.4498	18.958
			704	3323250	-150								352.017	4.4488	18.971
			705	3323390	-150								352.516	4.434	18.983
			706	3323530	-150								353.015	4.4014	19.001
			707	3323630	-150								353.514	4.4498	19.024
			708	3323740	-150								354.013	4.4069	19.055
			709	3323850	-150								354.528	4.418	19.077
			710	3323910	-150								355.027	4.419	19.096
			711	3324070	-150								355.527	4.4233	19.136
			712	3324170	-150								356.026	4.4074	19.161
			713	3324240	-150								356.525	4.4021	19.185
			714	3324290	-150								357.024	4.4127	19.19
			715	3324320	-150								357.523	4.3915	19.194
			716	3324390	-150								358.023	4.392	19.205
			717	3324450	-150								358.522	4.3809	19.229
			718	3324440	-150								359.021	4.3774	19.277
			719	3324410	-150								359.52	4.4278	19.303
			720	3324420	-150								360.019	4.3968	19.323
			721	3324410	-150								360.519	4.412	19.348
			722	3324340	-150								361.018	4.4107	19.37
			723	3324280	-150								361.517	4.4014	19.375
			724	3324210	-150								362.016	4.4226	19.375
			725	3324110	-150								362.515	4.3903	19.369
			726	3324060	-150								363.015	4.382	19.372
			727	3323920	-150								363.529	4.4021	19.377
			728	3323840	-150								364.029	4.397	19.383
			729	3323720	-150								364.528	4.3864	19.528
			730	3323640	-150								365.027	4.4186	19.646
			731	3323490	-150								365.526	4.4074	19.683
			732	3323390	-150								366.026	4.4176	19.696
			733	3323300	-150								366.525	4.4264	19.701
			734	3323210	-150								367.024	4.4061	19.7
			735	3323110	-150								367.523	4.4074	19.695
			736	3323030	-150								368.022	4.3887	19.689
			737	3322970	-150								368.522	4.4266	19.681
			738	3322840	-150								369.021	4.413	19.663
			739	3322800	-150								369.52	4.386	19.65
			740	3322740	-150								370.019	4.4551	19.653
			741	3322710	-150								370.518	4.471	19.679
			742	3322600	-150								371.018	4.4213	19.745
			743	3322560	-150								371.517	4.418	19.777
			744	3322470	-150								372.016	4.4021	19.784
			745	3322410	-150								372.515	4.4342	19.787
			746	3322330	-150								373.03	4.4445	19.828
			747	3322290	-150								373.529	4.4638	19.845
			748	3322190	-150								374.028	4.4233	19.864
			749	3322080	-150								374.528	4.4213	19.88
			750	3321980	-150								375.027	4.4428	19.911
			751	3321900	-150								375.526	4.445	19.916
			752	3321850	-150								376.025	4.4109	19.932
			753	3321800	-150								376.524	4.4031	19.959
			754	3321690	-150								377.024	4.4286	19.983
			755	3321690	-150								377.523	4.4642	20.004
			756	3321630	-150								378.022	4.5081	20.02
			757	3321620	-150								378.521	4.4523	20.039
			758	3321550	-150								379.02	4.5028	20.053
			759	3321520	-150								379.52	4.4158	20.057
			760	3321440	-150								380.019	4.4648	20.069
			761	3321450	-150								380.518	4.4547	20.106
			762	3321390	-150								381.017	4.4877	20.11
			763	3321340	-150								381.516	4.4228	20.114
			764	3321310	-150								382.016	4.4446	20.116
			765	3321250	-150								382.53	4.4344	20.136
			766	3321190	-150								383.03	4.4554	20.14
			767	3320950	-150								383.529	4.4599	20.155
			768	3321100	-150								384.028	4.4814	20.16
			769	3321120	-150								384.527	4.4552	20.157
			770	3321070	-150								385.026	4.4316	20.152
			771	3321040	-150								385.526	4.4577	20.138
			772	3320960	-150								386.025	4.471	20.132
			773	3320960	-150								386.524	4.4602	20.175
			774	3320910	-150								387.023	4.4181	20.194
			775	3320860	-150								387.522	4.4287	20.203
			776	3320860	-150								388.022	4.4877	20.208
			777	3320850	-150								388.521	4.4377	20.204
			778	3320780	-150								389.02	4.6038	20.196
			779	3320730	-150								389.519	4.4499	20.187
			780	3320700	-150								390.018	4.8257	20.181
			781	3320650	-150								390.518	4.614	20.162
			782	3320600	-150								391.017	4.5705	20.194
			783	3320580	-150								391.516	4.5081	20.255
			784	3320530	-150								392.031	4.5293	20.335
			785	3320440	-150								392.53	4.9018	20.402
			786	3320360	-150								393.029	4.524	20.691
			787	3320290	-150								393.528	4.9374	20.877
			788	3320210	-150								394.028	4.8896	20.922
			789	3320130	-150								394.527	4.926	20.929
			790	3320090	-150								395.026	5.0063	20.925
			791	3320070	-150								395.525	5.0433	20.918
			792	3319990	-150								396.025	5.0644	20.91
			793	3319930	-150								396.524	4.9108	20.909
			794	3319910	-150								397.023	4.9904	20.959
			795	3319870	-150								397.522	4.7887	20.97
			796	3319810	-150								398.021	4.7781	20.998
			797	3319820	-150								398.521	4.7805	21.02
			798	3319750	-150								399.02	4.7608	21.033
			799	3319740	-150								399.519	4.7364	21.044
			800	3319710	-150								400.018	4.7626	21.054
			801	3332200	150								400.517	4.7548	21.078
			802	3305330	150								401.017	4.7518	21.079
			803	3306460	150								401.531	4.775	21.099
			804	3306220	150								402.031	4.7518	21.134
			805	3305560	150								402.53	4.7568	21.174
			806	3307910	150								403.029	4.7308	21.184
			807	3308510	150								403.528	4.7518	21.214
			808	3310180	150								404.027	4.7305	21.24
			809	3309800	150								404.527	4.7518	21.264
			810	3308130	150								405.026	4.7507	21.281
			811	3305940	150								405.525	4.7329	21.289
			812	3303570	150								406.024	4.7359	21.324
			813	3300930	150								406.523	4.7306	21.335
			814	3298330	150								407.023	4.7306	21.367
			815	3295700	150								407.522	4.7326	21.416
			816	3293100	150								408.021	4.727	21.444
			817	3290390	150								408.52	4.7174	21.453
			818	3287710	150								409.019	4.7045	21.49
			819	3284440	150								409.519	4.7041	21.508
			820	3281350	150								410.018	4.704	21.511
			821	3278180	150								410.517	4.7084	21.511
			822	3274900	150								411.032	4.6828	21.506
			823	3271490	150								411.531	4.6988	21.518
			824	3268030	150								412.03	4.6934	21.53
			825	3264560	150								412.529	4.6987	21.537
			826	3261050	150								413.029	4.6654	21.772
			827	3257640	150								413.528	4.7202	21.857
			828	3254150	150								414.027	4.7199	21.879
			829	3250610	150								414.526	4.6935	21.883
			830	3246910	150								415.025	4.6771	21.88
			831	3243120	150								415.525	4.6882	21.869
			832	3239430	150								416.024	4.6988	21.858
			833	3235780	150								416.523	4.6935	21.847
			834	3232170	150								417.022	4.773	21.825
			835	3228640	150								417.521	4.6944	21.812
			836	3225040	150								418.021	4.7992	21.801
			837	3221450	150								418.52	4.6987	21.79
			838	3217870	150								419.019	4.7041	21.82
			839	3214290	150								419.518	4.6833	21.881
			840	3210750	150								420.017	4.6945	21.902
			841	3207220	150								420.532	4.6826	21.904
			842	3203720	150								421.031	4.6828	21.918
			843	3200230	150								421.531	4.6896	21.942
			844	3196750	150								422.03	4.6935	21.96
			845	3193310	150								422.529	4.6831	21.966
			846	3189860	150								423.028	4.6828	22.001
			847	3186470	150								423.527	4.678	22.012
			848	3183050	150								424.027	4.6796	22.018
			849	3179670	150								424.526	4.6776	22.034
			850	3176300	150								425.025	4.6932	22.062
			851	3172910	150								425.524	4.6988	22.093
			852	3169580	150								426.023	4.6934	22.104
			853	3166190	150								426.523	4.6937	22.131
			854	3162800	150								427.022	4.6882	22.139
			855	3159420	150								427.521	4.699	22.155
			856	3155940	150								428.02	4.6988	22.177
			857	3152470	150								428.52	4.6831	22.205
			858	3148950	150								429.019	4.6935	22.235
			859	3145480	150								429.518	4.6783	22.239
			860	3141990	150								430.033	4.6804	22.24
			861	3138530	150								430.532	4.6713	22.248
			862	3135090	150								431.031	4.6728	22.268
			863	3131680	150								431.53	4.6775	22.274
			864	3128310	150								432.03	4.6698	22.289
			865	3124910	150								432.529	4.672	22.292
			866	3121530	150								433.028	4.6727	22.283
			867	3118150	150								433.527	4.6776	22.277
			868	3114760	150								434.026	4.6813	22.266
			869	3111470	150								434.526	4.6775	22.268
			870	3108130	150								435.025	4.6564	22.321
			871	3104840	150								435.524	4.6622	22.355
			872	3101540	150								436.023	4.6611	22.363
			873	3098210	150								436.522	4.6617	22.368
			874	3094920	150								437.022	4.6617	22.372
			875	3091640	150								437.521	4.667	22.371
			876	3088380	150								438.02	4.6617	22.365
			877	3085120	150								438.519	4.6405	22.362
			878	3081900	150								439.018	4.6478	22.396
			879	3078760	150								439.533	4.6429	22.477
			880	3075620	150								440.032	4.6953	22.69
			881	3072600	150								440.532	4.6616	22.896
			882	3069610	150								441.031	4.6897	22.94
			883	3066650	150								441.53	4.6839	23.03
			884	3063780	150								442.029	4.6722	23.064
			885	3060880	150								442.528	4.6723	23.084
			886	3058030	150								443.028	4.6735	23.081
			887	3055200	150								443.527	4.6753	23.064
			888	3052390	150								444.026	4.6723	23.053
			889	3049590	150								444.525	4.6414	23.044
			890	3046810	150								445.024	4.6669	23.058
			891	3044010	150								445.524	4.6669	23.094
			892	3041300	150								446.023	4.6457	23.102
			893	3038550	150								446.522	4.6788	23.137
			894	3035970	150								447.021	4.6627	23.145
			895	3033500	150								447.52	4.6669	23.148
			896	3031280	150								448.02	4.6728	23.179
			897	3029370	150								448.519	4.6723	23.189
			898	3027890	150								449.034	4.6725	23.191
			899	3026810	150								449.533	4.6664	23.192
			900	3026010	150								450.032	4.6728	23.228
			901	3025520	150								450.531	4.676	23.256
			902	3025220	150								451.03	4.6829	23.28
			903	3025110	150								451.53	4.6689	23.305
			904	3025050	150								452.029	4.6672	23.33
			905	3025040	150								452.528	4.6776	23.37
			906	3025080	150								453.027	4.6617	23.393
			907	3025170	150								453.526	4.6662	23.41
			908	3025270	150								454.026	4.6617	23.417
			909	3025380	150								454.525	4.667	23.422
			910	3025560	150								455.024	4.6564	23.448
			911	3025690	150								455.523	4.6677	23.475
			912	3025820	150								456.022	4.6783	23.533
			913	3025960	150								456.522	4.6571	23.537
			914	3026130	150								457.021	4.6516	23.565
			915	3026290	150								457.52	4.6379	23.599
			916	3026460	150								458.035	4.6352	23.608
			917	3026620	150								458.534	4.6617	23.606
			918	3026760	150								459.033	4.6574	23.6
			919	3026920	150								459.533	4.6564	23.6
			920	3027090	150								460.032	4.6584	23.621
			921	3027230	150								460.531	4.6571	23.624
			922	3027370	150								461.03	4.6455	23.756
			923	3027540	150								461.529	4.6511	23.89
			924	3027760	150								462.029	4.6535	23.937
			925	3027580	150								462.528	4.6511	23.957
			926	3027700	150								463.027	4.667	23.96
			927	3027900	150								463.526	4.6496	23.955
			928	3028020	150								464.025	4.6511	23.948
			929	3028180	150								464.525	4.6034	23.937
			930	3028330	150								465.024	4.5399	23.915
			931	3028520	150								465.523	4.5716	23.901
			932	3028720	150								466.022	4.6077	23.879
			933	3028870	150								466.521	4.6205	23.875
			934	3029050	150								467.021	4.6347	23.903
			935	3029230	150								467.535	4.6404	23.947
			936	3029350	150								468.035	4.6362	23.973
			937	3029520	150								468.534	4.6246	23.99
			938	3029810	150								469.033	4.6246	23.988
			939	3030060	150								469.532	4.6157	24.005
			940	3030240	150								470.031	4.6384	24.014
			941	3030420	150								470.531	4.642	24.031
			942	3030620	150								471.03	4.6399	24.038
			943	3030820	150								471.529	4.6323	24.076
			944	3031010	150								472.028	4.6301	24.075
			945	3031180	150								472.527	4.6299	24.088
			946	3031360	150								473.027	4.6301	24.118
			947	3031520	150								473.526	4.6563	24.148
			948	3031690	150								474.025	4.6457	24.154
			949	3031830	150								474.524	4.6425	24.18
			950	3031960	150								475.023	4.6405	24.191
			951	3032130	150								475.523	4.6303	24.215
			952	3032220	150								476.022	4.6364	24.225
			953	3032300	150								476.521	4.642	24.24
			954	3032380	150								477.036	4.6457	24.284
			955	3032450	150								477.535	4.6513	24.29
			956	3032530	150								478.034	4.6556	24.29
			957	3032630	150								478.533	4.6564	24.29
			958	3032670	150								479.033	4.6299	24.308
			959	3032730	150								479.532	4.6246	24.313
			960	3032770	150								480.031	4.6271	24.309
			961	3032860	150								480.53	4.6246	24.321
			962	3032940	150								481.029	4.6299	24.319
			963	3033020	150								481.529	4.6089	24.312
			964	3033020	150								482.028	4.6051	24.289
			965	3033040	150								482.527	4.6246	24.285
			966	3033090	150								483.026	4.621	24.331
			967	3033130	150								483.525	4.6203	24.389
			968	3033200	150								484.025	4.614	24.411
			969	3033210	150								484.524	4.6296	24.436
			970	3033310	150								485.023	4.6246	24.447
			971	3033360	150								485.522	4.6228	24.448
			972	3033390	150								486.021	4.6246	24.447
			973	3033440	150								486.536	4.6294	24.44
			974	3033480	150								487.035	4.6248	24.449
			975	3033500	150								487.535	4.6352	24.496
			976	3033570	150								488.034	4.6263	24.559
			977	3033290	150								488.533	4.6251	24.742
			978	3033320	150								489.032	4.6347	24.902
			979	3033370	150								489.532	4.6313	24.99
			980	3033400	150								490.031	4.6246	25.083
			981	3033390	150								490.53	4.6392	25.116
			982	3033370	150								491.029	4.6304	25.116
			983	3033340	150								491.528	4.6301	25.105
			984	3033340	150								492.028	4.6352	25.095
			985	3033370	150								492.527	4.6193	25.085
			986	3033380	150								493.026	4.6213	25.076
			987	3033370	150								493.525	4.6192	25.117
			988	3033340	150								494.024	4.6144	25.134
			989	3033350	150								494.524	4.6198	25.143
			990	3033350	150								495.023	4.6073	25.176
			991	3033400	150								495.522	4.6457	25.176
			992	3033360	150								496.037	4.6271	25.186
			993	3033340	150								496.536	4.614	25.206
			994	3033350	150								497.035	4.6087	25.218
			995	3033320	150								497.534	4.6346	25.223
			996	3033260	150								498.034	4.6193	25.235
			997	3033260	150								498.533	4.6299	25.273
			998	3033260	150								499.032	4.6319	25.306
			999	3033240	150								499.531	4.6246	25.339
			1000	3033260	150								500.03	4.6419	25.364
			1001	3033260	150								500.53	4.6457	25.406
			1002	3033230	150								501.029	4.6511	25.436
			1003	3033250	150								501.528	4.6508	25.453
			1004	3033240	150								502.027	4.6299	25.465
			1005	3033210	150								502.526	4.6404	25.475
			1006	3033230	150								503.026	4.6294	25.483
			1007	3033210	150								503.525	4.6303	25.52
			1008	3033200	150								504.024	4.6039	25.592
			1009	3033210	150								504.523	4.6596	25.629
			1010	3033210	150								505.022	4.6405	25.64
			1011	3033260	150								505.537	4.6596	25.718
			1012	3033310	150								506.036	4.646	25.758
			1013	3033300	150								506.536	4.6564	25.768
			1014	3033350	150								507.035	4.6455	25.762
			1015	3033340	150								507.534	4.6117	25.763
			1016	3033320	150								508.033	4.6424	25.779
			1017	3033340	150								508.532	4.6117	25.801
			1018	3033370	150								509.032	4.614	25.819
			1019	3033410	150								509.531	4.6089	26.032
			1020	3033450	150								510.03	4.6193	26.118
			1021	3033450	150								510.529	4.6188	26.137
			1022	3033480	150								511.028	4.6089	26.154
			1023	3033470	150								511.528	4.614	26.135
			1024	3033460	150								512.027	4.6246	26.127
			1025	3033440	150								512.526	4.6193	26.11
			1026	3033370	150								513.025	4.6321	26.091
			1027	3033280	150								513.524	4.614	26.077
			1028	3033230	150								514.024	4.6034	26.05
			1029	3033140	150								514.523	4.5857	26.037
			1030	3033080	150								515.038	4.5822	26.029
			1031	3033070	150								515.537	4.5779	26.036
			1032	3033040	150								516.036	4.5875	26.089
			1033	3033030	150								516.535	4.5861	26.1
			1034	3032960	150								517.034	4.5887	26.093
			1035	3032930	150								517.534	4.591	26.097
			1036	3032880	150								518.033	4.5928	26.097
			1037	3032900	150								518.532	4.5859	26.121
			1038	3032850	150								519.031	4.5877	26.128
			1039	3032830	150								519.53	4.5877	26.17
			1040	3032800	150								520.03	4.589	26.188
			1041	3032780	150								520.529	4.5928	26.19
			1042	3032750	150								521.028	4.5846	26.199
			1043	3032690	150								521.527	4.64	26.231
			1044	3032660	150								522.027	4.6183	26.261
			1045	3032590	150								522.526	4.6301	26.29
			1046	3032560	150								523.025	4.6193	26.311
			1047	3032510	150								523.524	4.6193	26.32
			1048	3032470	150								524.023	4.6178	26.338
			1049	3032510	150								524.538	4.6223	26.344
			1050	3032420	150								525.037	4.6404	26.385
			1051	3032390	150								525.537	4.6187	26.426
			1052	3032370	150								526.036	4.6289	26.434
			1053	3032330	150								526.535	4.6299	26.433
			1054	3032310	150								527.034	4.6202	26.448
			1055	3032270	150								527.533	4.6193	26.462
			1056	3032210	150								528.033	4.6193	26.48
			1057	3032200	150								528.532	4.6243	26.493
			1058	3032190	150								529.031	4.6144	26.499
			1059	3032170	150								529.53	4.6132	26.489
			1060	3032140	150								530.029	4.614	26.474
			1061	3032090	150								530.529	4.5927	26.45
			1062	3032050	150								531.028	4.5981	26.457
			1063	3032030	150								531.527	4.619	26.525
			1064	3032050	150								532.026	4.6073	26.563
			1065	3031960	150								532.525	4.6036	26.579
			1066	3031970	150								533.025	4.6109	26.59
			1067	3031870	150								533.524	4.614	26.593
			1068	3031870	150								534.039	4.6087	26.594
			1069	3031800	150								534.538	4.598	26.591
			1070	3031770	150								535.037	4.614	26.584
			1071	3031820	150								535.536	4.6246	26.716
			1072	3031770	150								536.035	4.6192	26.93
			1073	3031780	150								536.535	4.614	27.046
			1074	3031800	150								537.034	4.614	27.106
			1075	3031800	150								537.533	4.614	27.117
			1076	3031270	150								538.032	4.6193	27.176
			1077	3031360	150								538.531	4.614	27.216
			1078	3031520	150								539.031	4.5995	27.227
			1079	3031500	150								539.53	4.6044	27.224
			1080	3031490	150								540.029	4.6086	27.217
			1081	3031470	150								540.528	4.614	27.209
			1082	3031470	150								541.027	4.6036	27.204
			1083	3031510	150								541.527	4.614	27.204
			1084	3031520	150								542.026	4.6081	27.221
			1085	3031540	150								542.525	4.6086	27.222
			1086	3031520	150								543.024	4.6048	27.247
			1087	3031490	150								543.539	4.5928	27.261
			1088	3031580	150								544.038	4.5928	27.251
			1089	3031640	150								544.537	4.5981	27.269
			1090	3031710	150								545.037	4.6034	27.272
			1091	3031710	150								545.536	4.5981	27.285
			1092	3031720	150								546.035	4.6011	27.286
			1093	3031780	150								546.534	4.597	27.302
			1094	3031800	150								547.033	4.6034	27.318
			1095	3031820	150								547.533	4.5981	27.341
			1096	3031930	150								548.032	4.6034	27.363
			1097	3031960	150								548.531	4.5875	27.396
			1098	3032020	150								549.03	4.598	27.437
			1099	3032050	150								549.529	4.6038	27.453
			1100	3032090	150								550.029	4.5927	27.477
			1101	3032130	150								550.528	4.5928	27.485
			1102	3032170	150								551.027	4.6034	27.488
			1103	3032210	150								551.526	4.5981	27.501
			1104	3032200	150								552.026	4.5972	27.529
			1105	3032290	150								552.54	4.5872	27.58
			1106	3032280	150								553.04	4.5943	27.587
			1107	3032370	150								553.539	4.6031	27.626
			1108	3032350	150								554.038	4.5875	27.665
			1109	3032350	150								554.537	4.5928	27.675
			1110	3032370	150								555.036	4.5864	27.676
			1111	3032350	150								555.536	4.6039	27.675
			1112	3032340	150								556.035	4.5928	27.676
			1113	3032260	150								556.534	4.5985	27.695
			1114	3032260	150								557.033	4.5928	27.703
			1115	3032210	150								557.532	4.5852	27.807
			1116	3032180	150								558.032	4.5769	27.945
			1117	3032200	150								558.531	4.5827	27.983
			1118	3032170	150								559.03	4.5769	28
			1119	3032110	150								559.529	4.5875	28.012
			1120	3032050	150								560.028	4.5875	28.012
			1121	3032020	150								560.528	4.5875	27.996
			1122	3031940	150								561.027	4.5928	27.986
			1123	3031890	150								561.526	4.5962	27.972
			1124	3031830	150								562.041	4.5978	27.953
			1125	3031770	150								562.54	4.5981	27.938
			1126	3031710	150								563.039	4.597	27.929
			1127	3031640	150								563.538	4.5976	27.938
			1128	3031560	150								564.038	4.5928	27.956
			1129	3031520	150								564.537	4.5877	27.984
			1130	3031420	150								565.036	4.5981	27.987
			1131	3031330	150								565.535	4.5943	27.985
			1132	3031220	150								566.034	4.5928	27.998
			1133	3031090	150								566.534	4.5879	28.01
			1134	3030990	150								567.033	4.598	28.019
			1135	3030850	150								567.532	4.6086	28.03
			1136	3030740	150								568.031	4.5988	28.061
			1137	3030650	150								568.53	4.5981	28.068
			1138	3030520	150								569.03	4.5937	28.076
			1139	3030390	150								569.529	4.5983	28.086
			1140	3030250	150								570.028	4.6006	28.117
			1141	3030100	150								570.527	4.6048	28.136
			1142	3029970	150								571.026	4.602	28.138
			1143	3029780	150								571.541	4.5905	28.165
			1144	3029680	150								572.04	4.6034	28.172
			1145	3029510	150								572.54	4.6087	28.18
			1146	3029450	150								573.039	4.6122	28.2
			1147	3029280	150								573.538	4.5968	28.239
			1148	3029150	150								574.037	4.6034	28.257
			1149	3029020	150								574.536	4.6034	28.251
			1150	3028910	150								575.036	4.6033	28.254
			1151	3028800	150								575.535	4.6036	28.265
			1152	3028760	150								576.034	4.5973	28.268
			1153	3028650	150								576.533	4.6001	28.267
			1154	3028580	150								577.032	4.6076	28.288
			1155	3028490	150								577.532	4.5928	28.288
			1156	3028410	150								578.031	4.5976	28.27
			1157	3028360	150								578.53	4.5991	28.264
			1158	3028250	150								579.029	4.6091	28.255
			1159	3028190	150								579.528	4.6086	28.285
			1160	3028140	150								580.028	4.6182	28.313
			1161	3028080	150								580.527	4.6165	28.335
			1162	3027970	150								581.042	4.6246	28.34
			1163	3027900	150								581.541	4.6145	28.335
			1164	3027810	150								582.04	4.6193	28.331
			1165	3027730	150								582.539	4.6276	28.326
			1166	3027680	150								583.039	4.6099	28.31
			1167	3027620	150								583.538	4.6203	28.33
			1168	3027580	150								584.037	4.5765	28.449
			1169	3027500	150								584.536	4.624	28.653
			1170	3027470	150								585.035	4.5821	28.8
			1171	3027410	150								585.535	4.614	28.862
			1172	3027390	150								586.034	4.6036	28.897
			1173	3027310	150								586.533	4.6193	28.972
			1174	3027230	150								587.032	4.623	28.993
			1175	3027200	150								587.531	4.6511	28.994
			1176	3027090	150								588.031	4.614	28.987
			1177	3027030	150								588.53	4.62	28.977
			1178	3026920	150								589.029	4.5819	28.967
			1179	3026860	150								589.528	4.5962	28.976
			1180	3026760	150								590.027	4.6357	28.998
			1181	3026680	150								590.542	4.6273	29.017
			1182	3026600	150								591.041	4.621	29.032
			1183	3026500	150								591.541	4.6349	29.06
			1184	3026380	150								592.04	4.6137	29.064
			1185	3026290	150								592.539	4.6314	29.076
			1186	3026190	150								593.038	4.6246	29.079
			1187	3026100	150								593.537	4.6246	29.096
			1188	3025990	150								594.037	4.6205	29.107
			1189	3025930	150								594.536	4.6381	29.114
			1190	3025850	150								595.035	4.6255	29.148
			1191	3025770	150								595.534	4.64	29.157
			1192	3025690	150								596.033	4.6352	29.188
			1193	3025610	150								596.533	4.6475	29.211
			1194	3025520	150								597.032	4.614	29.242
			1195	3025440	150								597.531	4.6405	29.261
			1196	3025410	150								598.03	4.6352	29.283
			1197	3025350	150								598.529	4.6278	29.289
			1198	3025300	150								599.029	4.6192	29.296
			1199	3025290	150								599.528	4.6111	29.292
			1200	3025250	150								600.043	4.6198	29.323
			1201	2986630	-150								600.542	4.6886	29.392
			1202	2945200	-150								601.041	4.7258	29.425
			1203	2948440	-150								601.54	4.7197	29.438
			1204	2952360	-150								602.039	4.6453	29.488
			1205	2957480	-150								602.539	4.6362	29.512
			1206	2963300	-150								603.038	4.6352	29.519
			1207	2969170	-150								603.537	4.6829	29.512
			1208	2974740	-150								604.036	4.6829	29.509
			1209	2980020	-150								604.535	4.6564	29.532
			1210	2984920	-150								605.035	4.6371	29.562
			1211	2989560	-150								605.534	4.6535	29.58
			1212	2993960	-150								606.033	4.6409	29.737
			1213	2998230	-150								606.532	4.6299	29.797
			1214	3002420	-150								607.031	4.651	29.822
			1215	3006630	-150								607.531	4.6667	29.831
			1216	3010890	-150								608.03	4.6511	29.832
			1217	3015150	-150								608.529	4.6405	29.811
			1218	3019460	-150								609.028	4.6569	29.798
			1219	3023790	-150								609.543	4.6606	29.788
			1220	3028240	-150								610.042	4.6564	29.757
			1221	3032800	-150								610.541	4.6458	29.741
			1222	3037560	-150								611.041	4.6258	29.721
			1223	3042440	-150								611.54	4.6725	29.734
			1224	3047430	-150								612.039	4.667	29.745
			1225	3052560	-150								612.538	4.6781	29.765
			1226	3057790	-150								613.037	4.6508	29.778
			1227	3063120	-150								613.537	4.6669	29.762
			1228	3068600	-150								614.036	4.6564	29.776
			1229	3073970	-150								614.535	4.6616	29.778
			1230	3079280	-150								615.034	4.6347	29.787
			1231	3084200	-150								615.534	4.6298	29.791
			1232	3088920	-150								616.033	4.6187	29.823
			1233	3093370	-150								616.532	4.6079	29.839
			1234	3097480	-150								617.031	4.6293	29.848
			1235	3101410	-150								617.53	4.6553	29.844
			1236	3105100	-150								618.03	4.6356	29.87
			1237	3108670	-150								618.529	4.6458	29.882
			1238	3112190	-150								619.044	4.646	29.899
			1239	3115610	-150								619.543	4.6376	29.925
			1240	3119090	-150								620.042	4.6405	29.937
			1241	3122570	-150								620.541	4.6617	29.948
			1242	3126100	-150								621.04	4.6564	29.956
			1243	3129580	-150								621.54	4.6248	29.988
			1244	3133120	-150								622.039	4.6405	30.01
			1245	3136670	-150								622.538	4.6291	30.017
			1246	3140180	-150								623.037	4.6299	30.006
			1247	3143750	-150								623.536	4.614	30.017
			1248	3147390	-150								624.036	4.6215	30.02
			1249	3151030	-150								624.535	4.6144	30.021
			1250	3154690	-150								625.034	4.5983	30.038
			1251	3158410	-150								625.533	4.6084	30.047
			1252	3162190	-150								626.032	4.615	30.028
			1253	3165890	-150								626.532	4.6016	30.014
			1254	3169630	-150								627.031	4.6122	30.006
			1255	3173370	-150								627.53	4.6303	30.006
			1256	3176990	-150								628.029	4.6313	30.064
			1257	3180780	-150								628.544	4.6427	30.096
			1258	3184440	-150								629.043	4.6298	30.107
			1259	3188150	-150								629.542	4.6193	30.103
			1260	3191920	-150								630.042	4.5856	30.103
			1261	3195740	-150								630.541	4.6352	30.08
			1262	3199670	-150								631.04	4.6024	30.075
			1263	3203520	-150								631.539	4.6081	30.05
			1264	3207470	-150								632.038	4.5915	30.099
			1265	3211410	-150								632.538	4.6034	30.287
			1266	3215320	-150								633.037	4.5399	30.464
			1267	3219220	-150								633.536	4.5771	30.568
			1268	3223040	-150								634.035	4.5493	30.61
			1269	3226900	-150								634.534	4.492	30.704
			1270	3230710	-150								635.034	4.5235	30.757
			1271	3234600	-150								635.533	4.5768	30.779
			1272	3238420	-150								636.032	4.5771	30.776
			1273	3242290	-150								636.531	4.6087	30.773
			1274	3246150	-150								637.03	4.6414	30.75
			1275	3249990	-150								637.53	4.6246	30.741
			1276	3253950	-150								638.044	4.5973	30.742
			1277	3257880	-150								638.544	4.5978	30.765
			1278	3261810	-150								639.043	4.6172	30.763
			1279	3265790	-150								639.542	4.5932	30.792
			1280	3269810	-150								640.041	4.5505	30.806
			1281	3273770	-150								640.54	4.5346	30.794
			1282	3277420	-150								641.04	4.5452	30.824
			1283	3277590	-150								641.539	4.5611	30.827
			1284	3280480	-150								642.038	4.5452	30.852
			1285	3284300	-150								642.537	4.5558	30.849
			1286	3288460	-150								643.036	4.4975	30.873
			1287	3292770	-150								643.536	4.4922	30.901
			1288	3297070	-150								644.035	4.5082	30.929
			1289	3301090	-150								644.534	4.5755	30.945
			1290	3304820	-150								645.033	4.6089	30.989
			1291	3308290	-150								645.533	4.5346	31.031
			1292	3311700	-150								646.032	4.5187	31.058
			1293	3315010	-150								646.531	4.5857	31.067
			1294	3318230	-150								647.046	4.5928	31.076
			1295	3321190	-150								647.545	4.5933	31.082
			1296	3323850	-150								648.044	4.5874	31.101
			1297	3326090	-150								648.543	4.5417	31.148
			1298	3328020	-150								649.043	4.626	31.207
			1299	3329430	-150								649.542	4.5645	31.214
			1300	3330510	-150								650.041	4.593	31.251
			1301	3331330	-150								650.54	4.5716	31.285
			1302	3331910	-150								651.039	4.5874	31.298
			1303	3332240	-150								651.539	4.5768	31.301
			1304	3332460	-150								652.038	4.5526	31.301
			1305	3332650	-150								652.537	4.5347	31.318
			1306	3332700	-150								653.036	4.5346	31.347
			1307	3332720	-150								653.535	4.5582	31.37
			1308	3332720	-150								654.035	4.625	31.492
			1309	3332670	-150								654.534	4.5847	31.615
			1310	3332530	-150								655.033	4.5346	31.681
			1311	3332530	-150								655.532	4.5352	31.707
			1312	3332390	-150								656.031	4.5182	31.717
			1313	3332330	-150								656.546	4.5553	31.733
			1314	3332240	-150								657.045	4.5399	31.727
			1315	3332190	-150								657.545	4.5347	31.716
			1316	3332110	-150								658.044	4.5546	31.707
			1317	3332100	-150								658.543	4.5549	31.695
			1318	3332030	-150								659.042	4.5824	31.684
			1319	3332030	-150								659.541	4.5619	31.691
			1320	3331960	-150								660.041	4.5031	31.715
			1321	3331830	-150								660.54	4.5346	31.753
			1322	3331790	-150								661.039	4.5399	31.793
			1323	3331670	-150								661.538	4.5505	31.8
			1324	3331500	-150								662.037	4.5339	31.801
			1325	3331340	-150								662.537	4.5437	31.835
			1326	3331130	-150								663.036	4.545	31.846
			1327	3330860	-150								663.535	4.5606	31.876
			1328	3330740	-150								664.034	4.5561	31.909
			1329	3330560	-150								664.533	4.5183	31.941
			1330	3330230	-150								665.033	4.5134	31.958
			1331	3329970	-150								665.532	4.5278	31.971
			1332	3329740	-150								666.047	4.4816	31.99
			1333	3329480	-150								666.546	4.5294	32.028
			1334	3329210	-150								667.045	4.543	32.052
			1335	3328920	-150								667.544	4.5344	32.078
			1336	3328700	-150								668.043	4.5134	32.106
			1337	3328480	-150								668.543	4.5505	32.12
			1338	3328260	-150								669.042	4.5347	32.124
			1339	3328100	-150								669.541	4.5716	32.154
			1340	3327850	-150								670.04	4.5958	32.209
			1341	3327680	-150								670.539	4.5801	32.216
			1342	3327500	-150								671.039	4.562	32.228
			1343	3327290	-150								671.538	4.572	32.232
			1344	3327110	-150								672.037	4.5824	32.249
			1345	3326920	-150								672.536	4.6089	32.251
			1346	3326770	-150								673.035	4.602	32.274
			1347	3326520	-150								673.535	4.5503	32.286
			1348	3326380	-150								674.034	4.5664	32.281
			1349	3326180	-150								674.533	4.5718	32.263
			1350	3325970	-150								675.032	4.5708	32.253
			1351	3325770	-150								675.547	4.5377	32.235
			1352	3325540	-150								676.046	4.513	32.271
			1353	3325370	-150								676.546	4.5129	32.296
			1354	3325190	-150								677.045	4.5134	32.306
			1355	3324930	-150								677.544	4.5238	32.303
			1356	3324730	-150								678.043	4.5611	32.304
			1357	3324480	-150								678.542	4.5559	32.295
			1358	3324310	-150								679.042	4.54	32.284
			1359	3324090	-150								679.541	4.5769	32.261
			1360	3323890	-150								680.04	4.6394	32.259
			1361	3323690	-150								680.539	4.646	32.329
			1362	3323440	-150								681.038	4.5293	32.417
			1363	3323250	-150								681.538	4.5614	32.532
			1364	3322990	-150								682.037	4.5599	32.666
			1365	3322750	-150								682.536	4.5822	32.817
			1366	3322490	-150								683.035	4.4812	32.968
			1367	3322210	-150								683.534	4.4973	33.016
			1368	3321920	-150								684.034	4.6034	33.028
			1369	3321660	-150								684.533	4.645	33.023
			1370	3321340	-150								685.048	4.6296	33.017
			1371	3321050	-150								685.547	4.6034	33.023
			1372	3320700	-150								686.046	4.6351	33.052
			1373	3320410	-150								686.545	4.6182	33.089
			1374	3320050	-150								687.044	4.6202	33.114
			1375	3319660	-150								687.544	4.524	33.112
			1376	3319220	-150								688.043	4.5808	33.146
			1377	3318890	-150								688.542	4.5769	33.15
			1378	3318600	-150								689.041	4.593	33.154
			1379	3318280	-150								689.54	4.5962	33.16
			1380	3318030	-150								690.04	4.5231	33.169
			1381	3317750	-150								690.539	4.5558	33.182
			1382	3317480	-150								691.038	4.5708	33.186
			1383	3317220	-150								691.537	4.5983	33.206
			1384	3316940	-150								692.036	4.5928	33.24
			1385	3316750	-150								692.536	4.6021	33.272
			1386	3316460	-150								693.035	4.5627	33.273
			1387	3316180	-150								693.534	4.5399	33.324
			1388	3315970	-150								694.033	4.5655	33.363
			1389	3315720	-150								694.548	4.566	33.372
			1390	3315520	-150								695.047	4.5716	33.373
			1391	3315330	-150								695.546	4.5726	33.375
			1392	3315080	-150								696.046	4.5983	33.364
			1393	3314900	-150								696.545	4.5796	33.391
			1394	3314730	-150								697.044	4.54	33.454
			1395	3314540	-150								697.543	4.5769	33.496
			1396	3314370	-150								698.042	4.5506	33.494
			1397	3314160	-150								698.542	4.5716	33.542
			1398	3314000	-150								699.041	4.6084	33.557
			1399	3313810	-150								699.54	4.5923	33.561
			1400	3313700	-150								700.039	4.5983	33.55
			1401	3313490	-150								700.538	4.5769	33.546
			1402	3313360	-150								701.038	4.5728	33.557
			1403	3313200	-150								701.537	4.5346	33.599
			1404	3313010	-150								702.036	4.5187	33.6
			1405	3312880	-150								702.535	4.4975	33.785
			1406	3312730	-150								703.034	4.5505	33.872
			1407	3312620	-150								703.534	4.5607	33.915
			1408	3312460	-150								704.048	4.5556	33.917
			1409	3312270	-150								704.548	4.5519	33.914
			1410	3312130	-150								705.047	4.5832	33.895
			1411	3312020	-150								705.546	4.4976	33.881
			1412	3311880	-150								706.045	4.5339	33.855
			1413	3311760	-150								706.544	4.5019	33.829
			1414	3311640	-150								707.044	4.4652	33.799
			1415	3311450	-150								707.543	4.6245	33.776
			1416	3311310	-150								708.042	4.471	33.781
			1417	3311230	-150								708.541	4.5558	33.778
			1418	3311080	-150								709.041	4.5341	33.802
			1419	3311000	-150								709.54	4.6405	33.81
			1420	3310830	-150								710.039	4.441	33.802
			1421	3310720	-150								710.538	4.498	33.796
			1422	3310620	-150								711.037	4.4973	33.807
			1423	3310450	-150								711.537	4.4392	33.817
			1424	3310320	-150								712.036	4.5359	33.809
			1425	3310200	-150								712.535	4.4978	33.845
			1426	3310050	-150								713.034	4.4657	33.868
			1427	3309890	-150								713.549	4.4816	33.868
			1428	3309690	-150								714.048	4.4869	33.869
			1429	3309480	-150								714.547	4.5879	33.88
			1430	3309320	-150								715.047	4.5172	33.889
			1431	3309080	-150								715.546	4.4923	33.914
			1432	3308860	-150								716.045	4.5928	33.924
			1433	3308640	-150								716.544	4.444	33.934
			1434	3308470	-150								717.043	4.3892	33.934
			1435	3308240	-150								717.543	4.4484	33.934
			1436	3308000	-150								718.042	4.4176	33.963
			1437	3307750	-150								718.541	4.4051	33.987
			1438	3307470	-150								719.04	4.4445	33.986
			1439	3307190	-150								719.539	4.4514	33.973
			1440	3306970	-150								720.039	4.4657	33.968
			1441	3306620	-150								720.538	4.4806	33.967
			1442	3306330	-150								721.037	4.492	33.966
			1443	3306010	-150								721.536	4.5394	33.981
			1444	3305700	-150								722.035	4.598	33.981
			1445	3305390	-150								722.535	4.6142	33.971
			1446	3305030	-150								723.049	4.5558	33.942
			1447	3304710	-150								723.549	4.5533	33.923
			1448	3304400	-150								724.048	4.4875	33.915
			1449	3304070	-150								724.547	4.5124	33.963
			1450	3303800	-150								725.046	4.4551	33.984
			1451	3303430	-150								725.545	4.4973	33.987
			1452	3303140	-150								726.045	4.5716	33.986
			1453	3302780	-150								726.544	4.524	33.979
			1454	3302450	-150								727.043	4.5028	33.967
			1455	3302120	-150								727.542	4.4857	33.943
			1456	3301800	-150								728.041	4.4514	33.921
			1457	3301460	-150								728.541	4.4377	33.939
			1458	3301130	-150								729.04	4.3998	34.048
			1459	3300820	-150								729.539	4.4403	34.225
			1460	3300540	-150								730.038	4.3647	34.384
			1461	3300240	-150								730.537	4.5665	34.459
			1462	3299950	-150								731.037	4.5561	34.562
			1463	3299660	-150								731.536	4.5611	34.616
			1464	3299360	-150								732.035	4.5081	34.635
			1465	3299080	-150								732.55	4.4499	34.624
			1466	3298830	-150								733.049	4.4867	34.614
			1467	3298530	-150								733.548	4.5231	34.597
			1468	3298220	-150								734.047	4.5558	34.605
			1469	3297940	-150								734.547	4.5498	34.615
			1470	3297670	-150								735.046	4.5288	34.652
			1471	3297440	-150								735.545	4.5501	34.654
			1472	3297190	-150								736.044	4.5291	34.694
			1473	3296910	-150								736.543	4.551	34.702
			1474	3296720	-150								737.043	4.5662	34.692
			1475	3296460	-150								737.542	4.5769	34.713
			1476	3296270	-150								738.041	4.5664	34.71
			1477	3296100	-150								738.54	4.5508	34.726
			1478	3295850	-150								739.04	4.5659	34.713
			1479	3295740	-150								739.539	4.5692	34.732
			1480	3295610	-150								740.038	4.5615	34.753
			1481	3295460	-150								740.537	4.492	34.769
			1482	3295370	-150								741.036	4.486	34.794
			1483	3295240	-150								741.551	4.5452	34.804
			1484	3295150	-150								742.05	4.4834	34.84
			1485	3295120	-150								742.55	4.5607	34.869
			1486	3295050	-150								743.049	4.5559	34.875
			1487	3294960	-150								743.548	4.5546	34.878
			1488	3294930	-150								744.047	4.5716	34.877
			1489	3294870	-150								744.546	4.444	34.883
			1490	3294810	-150								745.046	4.4271	34.906
			1491	3294770	-150								745.545	4.4296	34.97
			1492	3294780	-150								746.044	4.4494	34.982
			1493	3294730	-150								746.543	4.4498	35.007
			1494	3294720	-150								747.042	4.461	35.029
			1495	3294660	-150								747.542	4.434	35.04
			1496	3294630	-150								748.041	4.4337	35.029
			1497	3294600	-150								748.54	4.4698	35.019
			1498	3294600	-150								749.039	4.4978	35.021
			1499	3294630	-150								749.538	4.4286	35.041
			1500	3294570	-150								750.038	4.3915	35.046
			1501	3294600	-150								750.537	4.4074	35.155
			1502	3294630	-150								751.052	4.3652	35.272
			1503	3294670	-150								751.551	4.3971	35.322
			1504	3294650	-150								752.05	4.3925	35.335
			1505	3294670	-150								752.549	4.3597	35.338
			1506	3294640	-150								753.048	4.4233	35.326
			1507	3294630	-150								753.548	4.3756	35.312
			1508	3294650	-150								754.047	4.259	35.284
			1509	3294630	-150								754.546	4.2901	35.259
			1510	3294600	-150								755.045	4.2946	35.237
			1511	3294630	-150								755.544	4.1848	35.207
			1512	3294630	-150								756.044	4.2875	35.195
			1513	3294650	-150								756.543	4.2325	35.207
			1514	3294670	-150								757.042	4.1636	35.238
			1515	3294680	-150								757.541	4.3809	35.269
			1516	3294640	-150								758.04	4.4181	35.266
			1517	3294640	-150								758.54	4.4364	35.242
			1518	3294640	-150								759.039	4.4216	35.273
			1519	3294630	-150								759.538	4.4657	35.267
			1520	3294610	-150								760.037	4.4074	35.275
			1521	3294600	-150								760.552	4.3855	35.286
			1522	3294520	-150								761.051	4.4282	35.319
			1523	3294470	-150								761.55	4.42	35.321
			1524	3294440	-150								762.05	4.4354	35.324
			1525	3294350	-150								762.549	4.4071	35.322
			1526	3294280	-150								763.048	4.4657	35.336
			1527	3294190	-150								763.547	4.614	35.337
			1528	3294040	-150								764.046	4.5683	35.363
			1529	3293970	-150								764.546	4.598	35.37
			1530	3293840	-150								765.045	4.5927	35.368
			1531	3293650	-150								765.544	4.6087	35.369
			1532	3293490	-150								766.043	4.6298	35.379
			1533	3293230	-150								766.542	4.5644	35.406
			1534	3293030	-150								767.042	3.7227	35.413
			1535	3292770	-150								767.541	3.7255	35.395
			1536	3292600	-150								768.04	3.8141	35.395
			1537	3292270	-150								768.539	3.9038	35.395
			1538	3292000	-150								769.038	3.7031	35.39
			1539	3291660	-150								769.538	3.7026	35.393
			1540	3291420	-150								770.053	3.7026	35.411
			1541	3291170	-150								770.552	3.7026	35.388
			1542	3290880	-150								771.051	3.7026	35.37
			1543	3290590	-150								771.55	3.7026	35.331
			1544	3290330	-150								772.049	3.7026	35.313
			1545	3290070	-150								772.549	3.7025	35.332
			1546	3289800	-150								773.048	3.7025	35.36
			1547	3289570	-150								773.547	3.7025	35.367
			1548	3289310	-150								774.046	3.7026	35.366
			1549	3289060	-150								774.545	3.7025	35.349
			1550	3288840	-150								775.045	3.7026	35.334
			1551	3288570	-150								775.544	3.7025	35.313
			1552	3288290	-150								776.043	3.7026	35.293
			1553	3288080	-150								776.542	3.7026	35.277
			1554	3287890	-150								777.041	3.7026	35.33
			1555	3287710	-150								777.541	3.7013	35.423
			1556	3287580	-150								778.04	3.6998	35.599
			1557	3287480	-150								778.539	3.702	35.724
			1558	3287440	-150								779.038	3.6998	35.787
			1559	3287400	-150								779.553	3.6975	35.937
			1560	3287370	-150								780.052	3.6973	35.975
			1561	3287400	-150								780.551	3.6975	35.974
			1562	3287360	-150								781.051	3.6973	35.958
			1563	3287400	-150								781.55	3.6973	35.934
			1564	3287350	-150								782.049	3.6972	35.914
			1565	3287360	-150								782.548	3.6973	35.922
			1566	3287370	-150								783.047	3.6973	35.959
			1567	3287430	-150								783.547	3.6973	35.974
			1568	3287370	-150								784.046	3.6973	35.983
			1569	3287370	-150								784.545	3.6973	36.02
			1570	3287320	-150								785.044	3.697	36.008
			1571	3287250	-150								785.543	3.6972	36.011
			1572	3287200	-150								786.043	3.6973	36.017
			1573	3287060	-150								786.542	3.6973	36.02
			1574	3286920	-150								787.041	3.6973	36.019
			1575	3286830	-150								787.54	3.6973	36.016
			1576	3286650	-150								788.039	3.6973	36.048
			1577	3286450	-150								788.539	3.697	36.055
			1578	3286240	-150								789.053	3.6962	36.073
			1579	3285970	-150								789.553	3.6957	36.094
			1580	3285760	-150								790.052	3.6972	36.132
			1581	3285500	-150								790.551	3.6957	36.152
			1582	3285180	-150								791.05	3.697	36.153
			1583	3284940	-150								791.549	3.6972	36.151
			1584	3284630	-150								792.049	3.6973	36.144
			1585	3284320	-150								792.548	3.6973	36.14
			1586	3283940	-150								793.047	3.696	36.161
			1587	3283600	-150								793.546	3.6973	36.23
			1588	3283280	-150								794.045	3.697	36.24
			1589	3282990	-150								794.545	3.6968	36.237
			1590	3282650	-150								795.044	3.6965	36.276
			1591	3282400	-150								795.543	3.6953	36.286
			1592	3282070	-150								796.042	3.6963	36.278
			1593	3281830	-150								796.541	3.6935	36.263
			1594	3281590	-150								797.041	3.6937	36.235
			1595	3281360	-150								797.54	3.694	36.238
			1596	3281160	-150								798.039	3.6955	36.241
			1597	3280970	-150								798.554	3.6968	36.245
			1598	3280850	-150								799.053	3.692	36.431
			1599	3280670	-150								799.552	3.6925	36.51
			1600	3280530	-150								800.051	3.692	36.538
			1601										800.551	3.692	36.54
			1602										801.05	3.692	36.52
			1603										801.549	3.692	36.5
			1604										802.048	3.692	36.471
			1605										802.548	3.692	36.445
			1606										803.047	3.692	36.403
			1607										803.546	3.6927	36.371
			1608										804.045	3.6924	36.334
			1609										804.544	3.692	36.329
			1610										805.044	3.692	36.331
			1611										805.543	3.6922	36.386
			1612										806.042	3.6922	36.39
			1613										806.541	3.6922	36.381
			1614										807.04	3.692	36.387
			1615										807.54	3.6922	36.385
			1616										808.054	3.6922	36.389
			1617										808.554	3.6922	36.387
			1618										809.053	3.6922	36.422
			1619										809.552	3.6924	36.424
			1620										810.051	3.692	36.427
			1621										810.55	3.6917	36.417
			1622										811.05	3.692	36.454
			1623										811.549	3.6919	36.463
			1624										812.048	3.6919	36.476
			1625										812.547	3.6915	36.49
			1626										813.046	3.692	36.49
			1627										813.546	3.692	36.495
			1628										814.045	3.691	36.49
			1629										814.544	3.6919	36.514
			1630										815.043	3.6917	36.527
			1631										815.542	3.6889	36.515
			1632										816.042	3.692	36.503
			1633										816.541	3.6915	36.501
			1634										817.04	3.69	36.494
			1635										817.555	3.692	36.48
			1636										818.054	3.692	36.483
			1637										818.553	3.6917	36.469
			1638										819.052	3.692	36.445
			1639										819.552	3.6919	36.409
			1640										820.051	3.6917	36.377
			1641										820.55	3.6915	36.364
			1642										821.049	3.6881	36.41
			1643										821.548	3.6886	36.431
			1644										822.048	3.6886	36.436
			1645										822.547	3.6871	36.43
			1646										823.046	3.6869	36.408
			1647										823.545	3.6869	36.386
			1648										824.044	3.6871	36.358
			1649										824.544	3.6874	36.33
			1650										825.043	3.6869	36.323
			1651										825.542	3.6867	36.359
			1652										826.041	3.6867	36.436
			1653										826.54	3.6867	36.545
			1654										827.055	3.6867	36.583
			1655										827.554	3.6866	36.772
			1656										828.054	3.6821	36.922
			1657										828.553	3.6864	36.97
			1658										829.052	3.6847	36.971
			1659										829.551	3.6814	36.959
			1660										830.05	3.6826	36.927
			1661										830.55	3.6864	36.95
			1662										831.049	3.6824	36.978
			1663										831.548	3.6818	37.046
			1664										832.047	3.6811	37.057
			1665										832.547	3.6814	37.091
			1666										833.046	3.6806	37.095
			1667										833.545	3.6814	37.085
			1668										834.044	3.6813	37.103
			1669										834.543	3.6816	37.103
			1670										835.043	3.6814	37.1
			1671										835.542	3.6814	37.089
			1672										836.057	3.6796	37.103
			1673										836.556	3.6813	37.13
			1674										837.055	3.6814	37.143
			1675										837.554	3.6814	37.152
			1676										838.053	3.6813	37.184
			1677										838.553	3.6811	37.203
			1678										839.052	3.6814	37.219
			1679										839.551	3.6814	37.207
			1680										840.05	3.6814	37.205
			1681										840.549	3.6786	37.205
			1682										841.049	3.6814	37.22
			1683										841.548	3.6773	37.235
			1684										842.047	3.6765	37.288
			1685										842.546	3.6761	37.28
			1686										843.045	3.6776	37.291
			1687										843.545	3.6763	37.307
			1688										844.044	3.6761	37.292
			1689										844.543	3.6761	37.276
			1690										845.042	3.6761	37.251
			1691										845.557	3.6761	37.238
			1692										846.056	3.6761	37.224
			1693										846.555	3.6761	37.207
			1694										847.055	3.6761	37.355
			1695										847.554	3.6761	37.476
			1696										848.053	3.6798	37.52
			1697										848.552	3.6761	37.543
			1698										849.051	3.6761	37.533
			1699										849.551	3.6761	37.509
			1700										850.05	3.6758	37.473
			1701										850.549	3.676	37.455
			1702										851.048	3.6771	37.416
			1703										851.547	3.6788	37.379
			1704										852.047	3.6763	37.342
			1705										852.546	3.6761	37.336
			1706										853.045	3.6756	37.36
			1707										853.544	3.6763	37.429
			1708										854.043	3.6763	37.466
			1709										854.543	3.676	37.466
			1710										855.057	3.676	37.453
			1711										855.557	3.6746	37.488
			1712										856.056	3.6761	37.486
			1713										856.555	3.6761	37.479
			1714										857.054	3.6756	37.516
			1715										857.553	3.6761	37.552
			1716										858.053	3.676	37.547
			1717										858.552	3.6761	37.542
			1718										859.051	3.676	37.554
			1719										859.55	3.6761	37.585
			1720										860.049	3.6756	37.59
			1721										860.549	3.6728	37.601
			1722										861.048	3.6753	37.606
			1723										861.547	3.6761	37.601
			1724										862.046	3.6713	37.599
			1725										862.545	3.6753	37.605
			1726										863.045	3.6763	37.643
			1727										863.544	3.6753	37.644
			1728										864.043	3.6761	37.637
			1729										864.558	3.6745	37.615
			1730										865.057	3.6761	37.611
			1731										865.556	3.675	37.598
			1732										866.056	3.6712	37.588
			1733										866.555	3.671	37.587
			1734										867.054	3.6761	37.559
			1735										867.553	3.6708	37.537
			1736										868.052	3.672	37.501
			1737										868.552	3.6725	37.469
			1738										869.051	3.6746	37.478
			1739										869.55	3.674	37.497
			1740										870.049	3.673	37.49
			1741										870.548	3.671	37.478
			1742										871.048	3.6717	37.462
			1743										871.547	3.672	37.433
			1744										872.046	3.6717	37.409
			1745										872.545	3.6718	37.376
			1746										873.044	3.6718	37.355
			1747										873.544	3.672	37.363
			1748										874.058	3.6745	37.399
			1749										874.558	3.6718	37.47
			1750										875.057	3.6732	37.518
			1751										875.556	3.6755	37.605
			1752										876.055	3.6733	37.96
			1753										876.554	3.6708	38.103
			1754										877.054	3.6713	38.142
			1755										877.553	3.6712	38.137
			1756										878.052	3.6707	38.115
			1757										878.551	3.6708	38.101
			1758										879.05	3.6708	38.106
			1759										879.55	3.671	38.186
			1760										880.049	3.671	38.192
			1761										880.548	3.6713	38.219
			1762										881.047	3.671	38.239
			1763										881.546	3.6707	38.233
			1764										882.046	3.6718	38.242
			1765										882.545	3.671	38.241
			1766										883.044	3.671	38.243
			1767										883.559	3.671	38.23
			1768										884.058	3.6708	38.242
			1769										884.557	3.671	38.269
			1770										885.056	3.6707	38.279
			1771										885.556	3.6707	38.295
			1772										886.055	3.6708	38.323
			1773										886.554	3.6702	38.35
			1774										887.053	3.6702	38.368
			1775										887.552	3.6695	38.368
			1776										888.052	3.6702	38.364
			1777										888.551	3.6708	38.358
			1778										889.05	3.6708	38.358
			1779										889.549	3.671	38.367
			1780										890.048	3.6705	38.446
			1781										890.548	3.6695	38.458
			1782										891.047	3.67	38.451
			1783										891.546	3.6693	38.484
			1784										892.045	3.6702	38.484
			1785										892.544	3.6674	38.467
			1786										893.059	3.6697	38.445
			1787										893.558	3.6655	38.415
			1788										894.058	3.6655	38.397
			1789										894.557	3.6655	38.369
			1790										895.056	3.67	38.399
			1791										895.555	3.6655	38.658
			1792										896.055	3.6655	38.733
			1793										896.554	3.6655	38.741
			1794										897.053	3.6655	38.735
			1795										897.552	3.6655	38.712
			1796										898.051	3.6647	38.682
			1797										898.551	3.6602	38.647
			1798										899.05	3.6649	38.609
			1799										899.549	3.665	38.576
			1800										900.048	3.6654	38.536
			1801										900.547	3.6606	38.498
			1802										901.047	3.6654	38.493
			1803										901.546	3.6654	38.512
			1804										902.045	3.6649	38.562
			1805										902.56	3.665	38.575
			1806										903.059	3.663	38.554
			1807										903.558	3.6602	38.56
			1808										904.057	3.6607	38.555
			1809										904.557	3.6602	38.559
			1810										905.056	3.6604	38.553
			1811										905.555	3.6602	38.605
			1812										906.054	3.6612	38.601
			1813										906.553	3.6637	38.595
			1814										907.053	3.6604	38.586
			1815										907.552	3.6602	38.63
			1816										908.051	3.6609	38.638
			1817										908.55	3.6602	38.643
			1818										909.049	3.6604	38.651
			1819										909.549	3.6602	38.647
			1820										910.048	3.6554	38.654
			1821										910.547	3.6546	38.651
			1822										911.046	3.6596	38.682
			1823										911.545	3.6549	38.694
			1824										912.06	3.6549	38.682
			1825										912.559	3.6582	38.656
			1826										913.059	3.6531	38.653
			1827										913.558	3.6599	38.646
			1828										914.057	3.6546	38.631
			1829										914.556	3.6529	38.651
			1830										915.055	3.6505	38.643
			1831										915.555	3.6539	38.61
			1832										916.054	3.6496	38.584
			1833										916.553	3.6549	38.547
			1834										917.052	3.6516	38.558
			1835										917.551	3.6493	38.607
			1836										918.051	3.6495	38.63
			1837										918.55	3.6491	38.625
			1838										919.049	3.6498	38.611
			1839										919.548	3.6496	38.588
			1840										920.047	3.6498	38.559
			1841										920.547	3.6496	38.532
			1842										921.046	3.6496	38.501
			1843										921.561	3.649	38.519
			1844										922.06	3.6496	38.636
			1845										922.559	3.6495	38.832
			1846										923.058	3.6467	39.052
			1847										923.557	3.6443	39.102
			1848										924.057	3.6495	39.222
			1849										924.556	3.6548	39.258
			1850										925.055	3.6496	39.243
			1851										925.554	3.649	39.226
			1852										926.054	3.6457	39.199
			1853										926.553	3.6452	39.171
			1854										927.052	3.6496	39.166
			1855										927.551	3.6443	39.199
			1856										928.05	3.6496	39.229
			1857										928.55	3.6473	39.229
			1858										929.049	3.6493	39.248
			1859										929.548	3.6496	39.246
			1860										930.047	3.646	39.223
			1861										930.562	3.6496	39.246
			1862										931.061	3.6495	39.248
			1863										931.56	3.646	39.244
			1864										932.06	3.6445	39.243
			1865										932.559	3.647	39.264
			1866										933.058	3.6496	39.286
			1867										933.557	3.649	39.306
			1868										934.056	3.6443	39.305
			1869										934.556	3.6442	39.346
			1870										935.055	3.6443	39.369
			1871										935.554	3.6443	39.38
			1872										936.053	3.6435	39.373
			1873										936.552	3.6438	39.371
			1874										937.052	3.6427	39.356
			1875										937.551	3.6442	39.367
			1876										938.05	3.644	39.414
			1877										938.549	3.6443	39.454
			1878										939.048	3.644	39.45
			1879										939.548	3.6443	39.482
			1880										940.062	3.639	39.497
			1881										940.562	3.639	39.496
			1882										941.061	3.6407	39.47
			1883										941.56	3.641	39.453
			1884										942.059	3.639	39.439
			1885										942.558	3.6419	39.422
			1886										943.058	3.644	39.405
			1887										943.557	3.644	39.58
			1888										944.056	3.639	39.726
			1889										944.555	3.639	39.774
			1890										945.054	3.639	39.783
			1891										945.554	3.6425	39.765
			1892										946.053	3.639	39.731
			1893										946.552	3.6384	39.695
			1894										947.051	3.6415	39.663
			1895										947.55	3.6341	39.623
			1896										948.05	3.6402	39.583
			1897										948.549	3.639	39.539
			1898										949.048	3.6384	39.515
			1899										949.563	3.639	39.512
			1900										950.062	3.639	39.574
			1901										950.561	3.6367	39.586
			1902										951.06	3.6337	39.575
			1903										951.56	3.6344	39.551
			1904										952.059	3.6337	39.576
			1905										952.558	3.6342	39.575
			1906										953.057	3.6336	39.573
			1907										953.556	3.6337	39.592
			1908										954.056	3.6337	39.601
			1909										954.555	3.6332	39.591
			1910										955.054	3.6311	39.581
			1911										955.553	3.6321	39.597
			1912										956.052	3.6309	39.619
			1913										956.552	3.6304	39.618
			1914										957.051	3.6316	39.631
			1915										957.55	3.6336	39.629
			1916										958.049	3.6319	39.637
			1917										958.549	3.6337	39.631
			1918										959.063	3.6331	39.655
			1919										959.563	3.6331	39.685
			1920										960.062	3.6329	39.682
			1921										960.561	3.6339	39.655
			1922										961.06	3.6344	39.645
			1923										961.559	3.6337	39.646
			1924										962.059	3.6342	39.629
			1925										962.558	3.6341	39.623
			1926										963.057	3.6337	39.626
			1927										963.556	3.6303	39.603
			1928										964.055	3.6298	39.563
			1929										964.555	3.6314	39.545
			1930										965.054	3.6296	39.504
			1931										965.553	3.6321	39.582
			1932										966.052	3.6253	39.618
			1933										966.551	3.6299	39.626
			1934										967.051	3.6291	39.618
			1935										967.55	3.6284	39.596
			1936										968.049	3.6286	39.579
			1937										968.564	3.6289	39.544
			1938										969.063	3.6289	39.509
			1939										969.562	3.6288	39.496
			1940										970.061	3.6296	39.633
			1941										970.561	3.6294	39.94
			1942										971.06	3.6284	40.092
			1943										971.559	3.6284	40.128
			1944										972.058	3.6286	40.18
			1945										972.557	3.6284	40.256
			1946										973.057	3.6283	40.259
			1947										973.556	3.6283	40.24
			1948										974.055	3.6284	40.218
			1949										974.554	3.6284	40.182
			1950										975.053	3.6286	40.144
			1951										975.553	3.6274	40.12
			1952										976.052	3.6256	40.164
			1953										976.551	3.6248	40.16
			1954										977.05	3.6291	40.177
			1955										977.549	3.6273	40.184
			1956										978.064	3.6235	40.166
			1957										978.563	3.6248	40.172
			1958										979.063	3.6235	40.168
			1959										979.562	3.6231	40.165
			1960										980.061	3.6261	40.143
			1961										980.56	3.6278	40.164
			1962										981.059	3.6283	40.192
			1963										981.559	3.6231	40.209
			1964										982.058	3.6251	40.229
			1965										982.557	3.6246	40.261
			1966										983.056	3.6231	40.284
			1967										983.555	3.6231	40.306
			1968										984.055	3.6231	40.314
			1969										984.554	3.6231	40.309
			1970										985.053	3.6233	40.304
			1971										985.552	3.6231	40.299
			1972										986.051	3.6231	40.325
			1973										986.551	3.6231	40.412
			1974										987.05	3.6231	40.414
			1975										987.565	3.6233	40.435
			1976										988.064	3.6233	40.48
			1977										988.563	3.6231	40.487
			1978										989.062	3.6231	40.467
			1979										989.562	3.6231	40.446
			1980										990.061	3.6231	40.419
			1981										990.56	3.623	40.415
			1982										991.059	3.6231	40.406
			1983										991.558	3.6231	40.484
			1984										992.058	3.6225	40.758
			1985										992.557	3.6231	40.811
			1986										993.056	3.6231	40.811
			1987										993.555	3.6223	40.796
			1988										994.054	3.6225	40.759
			1989										994.554	3.623	40.721
			1990										995.053	3.6217	40.683
			1991										995.552	3.6231	40.643
			1992										996.051	3.6226	40.599
			1993										996.55	3.6231	40.559
			1994										997.065	3.6228	40.515
			1995										997.564	3.6231	40.5
			1996										998.064	3.6231	40.515
			1997										998.563	3.6198	40.552
[truncated: 4,012 more rows]

## Sheet: Empty Capillary
ionic resistance data			Time	Resistance	Potential
Empty Capillary			Seconds	ohm	volt
			Time	Resistance	Potential
			1	2524540	150
			2	2533480	150
			3	2532650	150
			4	2533690	150
			5	2534040	150
			6	2532900	150
			7	2531250	150
			8	2529360	150
			9	2527300	150
			10	2525150	150
			11	2523090	150
			12	2521050	150
			13	2519070	150
			14	2517000	150
			15	2514800	150
			16	2512390	150
			17	2509850	150
			18	2507170	150
			19	2504560	150
			20	2501880	150
			21	2499100	150
			22	2496320	150
			23	2493610	150
			24	2490920	150
			25	2488190	150
			26	2485520	150
			27	2482860	150
			28	2480290	150
			29	2477660	150
			30	2475010	150
			31	2472380	150
			32	2469790	150
			33	2467080	150
			34	2464400	150
			35	2461780	150
			36	2459210	150
			37	2456650	150
			38	2454140	150
			39	2451570	150
			40	2449020	150
			41	2446300	150
			42	2443710	150
			43	2441230	150
			44	2438540	150
			45	2436090	150
			46	2433550	150
			47	2431010	150
			48	2428450	150
			49	2425930	150
			50	2423320	150
			51	2420830	150
			52	2418130	150
			53	2415510	150
			54	2412950	150
			55	2410250	150
			56	2407640	150
			57	2405110	150
			58	2402510	150
			59	2399940	150
			60	2397390	150
			61	2394770	150
			62	2392160	150
			63	2389590	150
			64	2387060	150
			65	2384480	150
			66	2381910	150
			67	2379310	150
			68	2376740	150
			69	2374120	150
			70	2371500	150
			71	2368850	150
			72	2366360	150
			73	2363710	150
			74	2361190	150
			75	2358600	150
			76	2355950	150
			77	2353380	150
			78	2350720	150
			79	2348150	150
			80	2345510	150
			81	2342900	150
			82	2340250	150
			83	2337670	150
			84	2335000	150
			85	2332390	150
			86	2329730	150
			87	2327160	150
			88	2324590	150
			89	2322200	150
			90	2319960	150
			91	2318020	150
			92	2316430	150
			93	2315190	150
			94	2314290	150
			95	2313710	150
			96	2313290	150
			97	2312990	150
			98	2312830	150
			99	2312760	150
			100	2312710	150
			101	2312650	150
			102	2312590	150
			103	2312560	150
			104	2312560	150
			105	2312540	150
			106	2312480	150
			107	2312470	150
			108	2312410	150
			109	2312400	150
			110	2312350	150
			111	2312330	150
			112	2312270	150
			113	2312240	150
			114	2312180	150
			115	2312180	150
			116	2312140	150
			117	2312100	150
			118	2312070	150
			119	2312050	150
			120	2312040	150
			121	2312010	150
			122	2312000	150
			123	2311960	150
			124	2311940	150
			125	2311910	150
			126	2311900	150
			127	2311860	150
			128	2311850	150
			129	2311820	150
			130	2311790	150
			131	2311770	150
			132	2311770	150
			133	2311750	150
			134	2311710	150
			135	2311670	150
			136	2311680	150
			137	2311640	150
			138	2311590	150
			139	2311570	150
			140	2311540	150
			141	2311490	150
			142	2311470	150
			143	2311430	150
			144	2311400	150
			145	2311340	150
			146	2311310	150
			147	2311290	150
			148	2311260	150
			149	2311250	150
			150	2311240	150
			151	2311260	150
			152	2311220	150
			153	2311220	150
			154	2311210	150
			155	2311200	150
			156	2311190	150
			157	2311190	150
			158	2311190	150
			159	2311180	150
			160	2311180	150
			161	2311190	150
			162	2311210	150
			163	2311180	150
			164	2311190	150
			165	2311170	150
			166	2311170	150
			167	2311180	150
			168	2311190	150
			169	2311190	150
			170	2311180	150
			171	2311180	150
			172	2311170	150
			173	2311160	150
			174	2311140	150
			175	2311150	150
			176	2311120	150
			177	2311130	150
			178	2311100	150
			179	2311070	150
			180	2311040	150
			181	2311000	150
			182	2310990	150
			183	2310990	150
			184	2310970	150
			185	2310960	150
			186	2311000	150
			187	2311020	150
			188	2310980	150
			189	2310950	150
			190	2310990	150
			191	2311010	150
			192	2311030	150
			193	2311160	150
			194	2311160	150
			195	2311190	150
			196	2311200	150
			197	2311270	150
			198	2311330	150
			199	2311320	150
			200	2311360	150
			201	2311340	150
			202	2311380	150
			203	2311390	150
			204	2311420	150
			205	2311450	150
			206	2311450	150
			207	2311640	150
			208	2311630	150
			209	2311630	150
			210	2311640	150
			211	2311690	150
			212	2311710	150
			213	2311740	150
			214	2311740	150
			215	2311870	150
			216	2311930	150
			217	2311910	150
			218	2311910	150
			219	2311950	150
			220	2311960	150
			221	2312080	150
			222	2312060	150
			223	2312030	150
			224	2312070	150
			225	2312000	150
			226	2312030	150
			227	2312110	150
			228	2312030	150
			229	2311980	150
			230	2312000	150
			231	2311970	150
			232	2311950	150
			233	2312070	150
			234	2312020	150
			235	2311950	150
			236	2311910	150
			237	2311890	150
			238	2312010	150
			239	2281000	-150
			240	2249560	-150
			241	2253940	-150
			242	2259240	-150
			243	2265590	-150
			244	2271930	-150
			245	2277570	-150
			246	2282710	-150
			247	2287450	-150
			248	2292020	-150
			249	2296720	-150
			250	2301700	-150
			251	2306830	-150
			252	2311590	-150
			253	2315980	-150
			254	2319410	-150
			255	2322410	-150
			256	2325470	-150
			257	2328510	-150
			258	2331600	-150
			259	2334720	-150
			260	2337770	-150
			261	2340860	-150
			262	2343960	-150
			263	2347030	-150
			264	2350000	-150
			265	2352880	-150
			266	2355780	-150
			267	2358620	-150
			268	2361440	-150
			269	2364240	-150
			270	2366990	-150
			271	2369800	-150
			272	2372620	-150
			273	2375480	-150
			274	2378360	-150
			275	2381230	-150
			276	2384170	-150
			277	2387140	-150
			278	2390140	-150
			279	2393130	-150
			280	2396150	-150
			281	2399250	-150
			282	2402370	-150
			283	2405500	-150
			284	2408680	-150
			285	2411930	-150
			286	2415240	-150
			287	2418590	-150
			288	2422020	-150
			289	2425490	-150
			290	2429050	-150
			291	2432590	-150
			292	2436090	-150
			293	2439580	-150
			294	2442950	-150
			295	2446320	-150
			296	2449540	-150
			297	2452750	-150
			298	2455920	-150
			299	2459060	-150
			300	2462200	-150
			301	2465270	-150
			302	2468450	-150
			303	2471540	-150
			304	2474610	-150
			305	2477670	-150
			306	2480720	-150
			307	2483790	-150
			308	2486840	-150
			309	2489900	-150
			310	2492930	-150
			311	2496010	-150
			312	2499070	-150
			313	2502090	-150
			314	2505010	-150
			315	2507710	-150
			316	2510020	-150
			317	2511920	-150
			318	2513370	-150
			319	2514380	-150
			320	2515160	-150
			321	2515720	-150
			322	2516180	-150
			323	2516500	-150
			324	2516750	-150
			325	2517010	-150
			326	2517240	-150
			327	2517440	-150
			328	2517590	-150
			329	2517710	-150
			330	2518000	-150
			331	2518010	-150
			332	2517980	-150
			333	2518000	-150
			334	2518020	-150
			335	2518040	-150
			336	2518060	-150
			337	2518100	-150
			338	2518150	-150
			339	2518220	-150
			340	2518240	-150
			341	2518280	-150
			342	2518370	-150
			343	2518380	-150
			344	2518400	-150
			345	2518430	-150
			346	2518450	-150
			347	2518500	-150
			348	2518510	-150
			349	2518570	-150
			350	2518630	-150
			351	2518710	-150
			352	2518880	-150
			353	2519050	-150
			354	2519260	-150
			355	2519450	-150
			356	2519600	-150
			357	2519740	-150
			358	2519860	-150
			359	2519890	-150
			360	2519950	-150
			361	2519970	-150
			362	2519990	-150
			363	2519930	-150
			364	2519900	-150
			365	2519860	-150
			366	2519780	-150
			367	2519710	-150
			368	2519670	-150
			369	2519620	-150
			370	2519590	-150
			371	2519580	-150
			372	2519520	-150
			373	2519550	-150
			374	2519590	-150
			375	2519590	-150
			376	2519640	-150
			377	2519640	-150
			378	2519680	-150
			379	2519730	-150
			380	2519770	-150
			381	2519840	-150
			382	2519890	-150
			383	2519950	-150
			384	2520010	-150
			385	2520110	-150
			386	2520160	-150
			387	2520220	-150
			388	2520290	-150
			389	2520350	-150
			390	2520380	-150
			391	2520400	-150
			392	2520390	-150
			393	2520400	-150
			394	2520400	-150
			395	2520370	-150
			396	2520420	-150
			397	2520420	-150
			398	2520440	-150
			399	2520470	-150
			400	2520520	-150
			401	2520550	-150
			402	2520580	-150
			403	2520610	-150
			404	2520640	-150
			405	2520670	-150
			406	2520710	-150
			407	2520750	-150
			408	2520810	-150
			409	2520860	-150
			410	2520920	-150
			411	2520970	-150
			412	2521020	-150
			413	2521080	-150
			414	2521080	-150
			415	2521150	-150
			416	2521170	-150
			417	2521250	-150
			418	2521280	-150
			419	2521320	-150
			420	2521360	-150
			421	2521420	-150
			422	2521430	-150
			423	2521480	-150
			424	2521510	-150
			425	2521550	-150
			426	2521600	-150
			427	2521630	-150
			428	2521670	-150
			429	2521670	-150
			430	2521750	-150
			431	2521800	-150
			432	2521840	-150
			433	2521880	-150
			434	2521890	-150
			435	2521870	-150
			436	2521870	-150
			437	2521920	-150
			438	2521920	-150
			439	2521940	-150
			440	2521940	-150
			441	2521950	-150
			442	2521980	-150
			443	2522000	-150
			444	2522030	-150
			445	2522070	-150
			446	2522120	-150
			447	2522170	-150
			448	2522220	-150
			449	2522270	-150
			450	2522320	-150
			451	2522360	-150
			452	2522440	-150
			453	2522450	-150
			454	2522510	-150
			455	2522540	-150
			456	2522560	-150
			457	2522620	-150
			458	2522650	-150
			459	2522710	-150
			460	2522730	-150
			461	2522760	-150
			462	2522830	-150
			463	2522860	-150
			464	2522880	-150
			465	2522870	-150
			466	2522870	-150
			467	2522920	-150
			468	2522960	-150
			469	2522990	-150
			470	2522980	-150
			471	2522860	-150
			472	2522780	-150
			473	2522760	-150
			474	2522890	-150
			475	2522610	-150
			476	2522470	-150
			477	2522350	-150
			478	2522290	-150
			479	2522250	-150
			480	2522240	-150
			481	2522260	-150
			482	2522110	-150
			483	2521970	-150
			484	2521880	-150
			485	2521750	-150
			486	2521600	-150
			487	2521440	-150
			488	2521350	-150
			489	2521260	-150
			490	2521180	-150
			491	2521160	-150
			492	2521200	-150
			493	2521200	-150
			494	2521230	-150
			495	2521310	-150
			496	2521430	-150
			497	2521540	-150
			498	2521660	-150
			499	2521760	-150
			500	2521850	-150
			501	2521920	-150
			502	2521980	-150
			503	2522010	-150
			504	2521990	-150
			505	2522020	-150
			506	2522020	-150
			507	2522030	-150
			508	2522030	-150
			509	2522040	-150
			510	2522040	-150
			511	2522060	-150
			512	2522050	-150
			513	2522020	-150
			514	2522000	-150
			515	2522010	-150
			516	2521990	-150
			517	2521780	-150
			518	2521700	-150
			519	2521560	-150
			520	2521480	-150
			521	2521350	-150
			522	2521250	-150
			523	2521190	-150
			524	2521110	-150
			525	2521080	-150
			526	2521020	-150
			527	2521000	-150
			528	2520940	-150
			529	2520910	-150
			530	2520800	-150
			531	2520780	-150
			532	2520710	-150
			533	2520660	-150
			534	2520580	-150
			535	2520570	-150
			536	2520530	-150
			537	2520500	-150
			538	2520440	-150
			539	2535850	150
			540	2511600	150
			541	2513500	150
			542	2515550	150
			543	2517210	150
			544	2519460	150
			545	2519700	150
			546	2518520	150
			547	2516910	150
			548	2515070	150
			549	2513170	150
			550	2511270	150
			551	2509410	150
			552	2507560	150
			553	2505730	150
			554	2503880	150
			555	2501920	150
			556	2499750	150
			557	2497370	150
			558	2495010	150
			559	2492440	150
			560	2489750	150
			561	2487010	150
			562	2484260	150
			563	2481480	150
			564	2478720	150
			565	2475970	150
			566	2473320	150
			567	2470600	150
			568	2467910	150
			569	2465230	150
			570	2462590	150
			571	2459920	150
			572	2457260	150
			573	2454590	150
			574	2451950	150
			575	2449250	150
			576	2446600	150
			577	2443880	150
			578	2441260	150
			579	2438580	150
			580	2435930	150
			581	2433280	150
			582	2430660	150
			583	2428020	150
			584	2425410	150
			585	2422840	150
			586	2420300	150
			587	2417740	150
			588	2415200	150
			589	2412640	150
			590	2410130	150
			591	2407570	150
			592	2405020	150
			593	2402450	150
			594	2399900	150
			595	2397350	150
			596	2394770	150
			597	2392190	150
			598	2389600	150
			599	2387030	150
			600	2384440	150
			601	2381830	150
			602	2379250	150
			603	2376630	150
			604	2374020	150
			605	2371410	150
			606	2368800	150
			607	2366200	150
			608	2363630	150
			609	2361040	150
			610	2358520	150
			611	2355990	150
			612	2353450	150
			613	2350990	150
			614	2348470	150
			615	2345970	150
			616	2343480	150
			617	2340940	150
			618	2338390	150
			619	2335840	150
			620	2333260	150
			621	2330640	150
			622	2328010	150
			623	2325390	150
			624	2322750	150
			625	2320140	150
			626	2317560	150
			627	2315040	150
			628	2312710	150
			629	2310570	150
			630	2308720	150
			631	2307170	150
			632	2305990	150
			633	2305150	150
			634	2304550	150
			635	2304180	150
			636	2303890	150
			637	2303690	150
			638	2303560	150
			639	2303430	150
			640	2303340	150
			641	2303270	150
			642	2303190	150
			643	2303120	150
			644	2303040	150
			645	2302980	150
			646	2302940	150
			647	2302860	150
			648	2302810	150
			649	2302750	150
			650	2302700	150
			651	2302610	150
			652	2302560	150
			653	2302520	150
			654	2302460	150
			655	2302420	150
			656	2302390	150
			657	2302320	150
			658	2302270	150
			659	2302210	150
			660	2302210	150
			661	2302200	150
			662	2302170	150
			663	2302160	150
			664	2302150	150
			665	2302160	150
			666	2302170	150
			667	2302180	150
			668	2302200	150
			669	2302180	150
			670	2302200	150
			671	2302220	150
			672	2302220	150
			673	2302220	150
			674	2302220	150
			675	2302280	150
			676	2302260	150
			677	2302300	150
			678	2302320	150
			679	2302340	150
			680	2302360	150
			681	2302420	150
			682	2302410	150
			683	2302450	150
			684	2302490	150
			685	2302520	150
			686	2302510	150
			687	2302580	150
			688	2302630	150
			689	2302670	150
			690	2302710	150
			691	2302770	150
			692	2302820	150
			693	2302870	150
			694	2302920	150
			695	2302970	150
			696	2303040	150
			697	2303050	150
			698	2303090	150
			699	2303130	150
			700	2303170	150
			701	2303210	150
			702	2303220	150
			703	2303240	150
			704	2303280	150
			705	2303270	150
			706	2303300	150
			707	2303220	150
			708	2303200	150
			709	2303200	150
			710	2303170	150
			711	2303130	150
			712	2303080	150
			713	2303060	150
			714	2303030	150
			715	2303030	150
			716	2303020	150
			717	2303030	150
			718	2302990	150
			719	2302930	150
			720	2302890	150
			721	2302870	150
			722	2302820	150
			723	2302780	150
			724	2302730	150
			725	2302690	150
			726	2302670	150
			727	2302650	150
			728	2302570	150
			729	2302570	150
			730	2302550	150
			731	2302480	150
			732	2302460	150
			733	2302410	150
			734	2302360	150
			735	2302330	150
			736	2302280	150
			737	2302220	150
			738	2302180	150
			739	2302210	150
			740	2302280	150
			741	2302240	150
			742	2302160	150
			743	2302100	150
			744	2302030	150
			745	2302000	150
			746	2301980	150
			747	2301930	150
			748	2301920	150
			749	2301880	150
			750	2301860	150
			751	2301850	150
			752	2301830	150
			753	2301760	150
			754	2301740	150
			755	2301730	150
			756	2301770	150
			757	2301770	150
			758	2301760	150
			759	2301720	150
			760	2301720	150
			761	2301690	150
			762	2301680	150
			763	2301640	150
			764	2301630	150
			765	2301590	150
			766	2301560	150
			767	2301530	150
			768	2301500	150
			769	2301470	150
			770	2301440	150
			771	2301440	150
			772	2301410	150
			773	2301420	150
			774	2301410	150
			775	2301390	150
			776	2301370	150
			777	2301380	150
			778	2301380	150
			779	2301400	150
			780	2301390	150
			781	2301420	150
			782	2301440	150
			783	2301480	150
			784	2301500	150
			785	2301510	150
			786	2301500	150
			787	2301510	150
			788	2301540	150
			789	2301530	150
			790	2301510	150
			791	2301480	150
			792	2301490	150
			793	2301500	150
			794	2301470	150
			795	2301460	150
			796	2301460	150
			797	2301470	150
			798	2301490	150
			799	2301500	150
			800	2301480	150
			801	2301470	150
			802	2301480	150
			803	2301490	150
			804	2301460	150
			805	2301480	150
			806	2301470	150
			807	2301450	150
			808	2301470	150
			809	2301470	150
			810	2301460	150
			811	2301480	150
			812	2301470	150
			813	2301470	150
			814	2301500	150
			815	2301490	150
			816	2301470	150
			817	2301460	150
			818	2301460	150
			819	2301450	150
			820	2301470	150
			821	2301470	150
			822	2301470	150
			823	2301420	150
			824	2301450	150
			825	2301450	150
			826	2301420	150
			827	2301410	150
			828	2301420	150
			829	2301360	150
			830	2301370	150
			831	2301350	150
			832	2301320	150
			833	2301340	150
			834	2301280	150
			835	2301270	150
			836	2301280	150
			837	2301210	150
			838	2301220	150
			839	2273050	-150
			840	2239760	-150
			841	2243760	-150
			842	2248900	-150
			843	2254910	-150
			844	2260770	-150
			845	2266080	-150
			846	2270840	-150
			847	2275180	-150
			848	2279300	-150
			849	2283410	-150
			850	2287660	-150
			851	2292030	-150
			852	2296560	-150
			853	2301290	-150
			854	2306270	-150
			855	2311260	-150
			856	2315840	-150
			857	2319730	-150
			858	2323170	-150
			859	2326320	-150
			860	2329340	-150
			861	2332390	-150
			862	2335470	-150
			863	2338510	-150
			864	2341460	-150
			865	2344400	-150
			866	2347330	-150
			867	2350200	-150
			868	2353030	-150
			869	2355840	-150
			870	2358710	-150
			871	2361530	-150
			872	2364320	-150
			873	2367170	-150
			874	2370030	-150
			875	2372930	-150
			876	2375870	-150
			877	2378830	-150
			878	2381890	-150
			879	2385000	-150
			880	2388060	-150
			881	2391240	-150
			882	2394430	-150
			883	2397610	-150
			884	2400870	-150
			885	2404170	-150
			886	2407490	-150
			887	2410820	-150
			888	2414200	-150
			889	2417640	-150
			890	2421090	-150
			891	2424560	-150
			892	2428040	-150
			893	2431430	-150
			894	2434710	-150
			895	2437980	-150
			896	2441240	-150
			897	2444420	-150
			898	2447550	-150
			899	2450640	-150
			900	2453700	-150
			901	2456770	-150
			902	2459860	-150
			903	2462940	-150
			904	2466080	-150
			905	2469210	-150
			906	2472350	-150
			907	2475520	-150
			908	2478700	-150
			909	2481870	-150
			910	2485060	-150
			911	2488190	-150
			912	2491330	-150
			913	2494450	-150
			914	2497470	-150
			915	2500250	-150
			916	2502660	-150
			917	2504650	-150
			918	2506140	-150
			919	2507180	-150
			920	2507930	-150
			921	2508480	-150
			922	2508900	-150
			923	2509210	-150
			924	2509460	-150
			925	2509680	-150
			926	2509850	-150
			927	2509980	-150
			928	2510110	-150
			929	2510220	-150
			930	2510350	-150
			931	2510440	-150
			932	2510490	-150
			933	2510580	-150
			934	2510700	-150
			935	2510780	-150
			936	2510890	-150
			937	2511010	-150
			938	2511140	-150
			939	2511400	-150
			940	2511510	-150
			941	2511620	-150
			942	2511760	-150
			943	2511890	-150
			944	2512040	-150
			945	2512170	-150
			946	2512300	-150
			947	2512410	-150
			948	2512520	-150
			949	2512600	-150
			950	2512660	-150
			951	2512700	-150
			952	2512700	-150
			953	2512670	-150
			954	2512610	-150
			955	2512590	-150
			956	2512530	-150
			957	2512520	-150
			958	2512540	-150
			959	2512560	-150
			960	2512580	-150
			961	2512610	-150
			962	2512630	-150
			963	2512690	-150
			964	2512720	-150
			965	2512750	-150
			966	2512760	-150
			967	2512790	-150
			968	2512810	-150
			969	2512830	-150
			970	2512820	-150
			971	2512830	-150
			972	2512820	-150
			973	2512830	-150
			974	2512790	-150
			975	2512780	-150
			976	2512790	-150
			977	2512770	-150
			978	2512750	-150
			979	2512730	-150
			980	2512670	-150
			981	2512630	-150
			982	2512590	-150
			983	2512540	-150
			984	2512520	-150
			985	2512500	-150
			986	2512490	-150
			987	2512440	-150
			988	2512420	-150
			989	2512370	-150
			990	2512340	-150
			991	2512310	-150
			992	2512260	-150
			993	2512260	-150
			994	2512220	-150
			995	2512200	-150
			996	2512120	-150
			997	2512110	-150
			998	2512050	-150
			999	2512020	-150
			1000	2511990	-150
			1001	2511970	-150
			1002	2511930	-150
			1003	2511870	-150
			1004	2511860	-150
			1005	2511810	-150
			1006	2511780	-150
			1007	2511760	-150
			1008	2511730	-150
			1009	2511690	-150
			1010	2511650	-150
			1011	2511690	-150
			1012	2511650	-150
			1013	2511600	-150
			1014	2511570	-150
			1015	2511540	-150
			1016	2511520	-150
			1017	2511460	-150
			1018	2511410	-150
			1019	2511400	-150
			1020	2511350	-150
			1021	2511300	-150
			1022	2511250	-150
			1023	2511230	-150
			1024	2511200	-150
			1025	2511150	-150
			1026	2511100	-150
			1027	2511050	-150
			1028	2511010	-150
			1029	2510990	-150
			1030	2510960	-150
			1031	2510920	-150
			1032	2510900	-150
			1033	2510850	-150
			1034	2510830	-150
			1035	2510790	-150
			1036	2510750	-150
			1037	2510730	-150
			1038	--	--
			1039	--	--
			1040	--	--
			1041	--	--
			1042	--	--
			1043	--	--
			1044	--	--
			1045	--	--
			1046	--	--
			1047	--	--
			1048	--	--
			1049	--	--
			1050	--	--
			1051	--	--
			1052	--	--
			1053	--	--
			1054	--	--
			1055	--	--
			1056	--	--
			1057	--	--
			1058	--	--
			1059	--	--
			1060	--	--
			1061	--	--
			1062	--	--
			1063	--	--
			1064	--	--
			1065	--	--
			1066	--	--
			1067	--	--
			1068	--	--
			1069	--	--
			1070	--	--
			1071	--	--
			1072	--	--
			1073	--	--
			1074	--	--
			1075	--	--
			1076	--	--
			1077	--	--
			1078	--	--
			1079	--	--
			1080	--	--
			1081	--	--
			1082	--	--
			1083	--	--
			1084	--	--
			1085	--	--
			1086	--	--
			1087	--	--
			1088	--	--
			1089	--	--
			1090	--	--
			1091	--	--
			1092	--	--
			1093	--	--
			1094	--	--
			1095	--	--
			1096	--	--
			1097	--	--
			1098	--	--
			1099	--	--
			1100	--	--
			1101	--	--
			1102	--	--
			1103	--	--
			1104	--	--
			1105	--	--
			1106	--	--
			1107	--	--
			1108	--	--
			1109	--	--
			1110	--	--
			1111	--	--
			1112	--	--
			1113	--	--
			1114	--	--
			1115	--	--
			1116	--	--
			1117	--	--
			1118	--	--
			1119	--	--
			1120	--	--
			1121	--	--
			1122	--	--
			1123	--	--
			1124	--	--
			1125	--	--
			1126	--	--
			1127	--	--
			1128	--	--
			1129	--	--
			1130	--	--
			1131	--	--
			1132	--	--
			1133	--	--
			1134	--	--
			1135	--	--
			1136	--	--
			1137	--	--
			1138	--	--
			1139	--	--
			1140	--	--
			1141	--	--
			1142	--	--
			1143	--	--
			1144	--	--
			1145	--	--
			1146	--	--
			1147	--	--
			1148	--	--
			1149	--	--
			1150	--	--
			1151	--	--
			1152	--	--
			1153	--	--
			1154	--	--
			1155	--	--
			1156	--	--
			1157	--	--
			1158	--	--
			1159	--	--
			1160	--	--
			1161	--	--
			1162	--	--
			1163	--	--
			1164	--	--
			1165	--	--
			1166	--	--
			1167	--	--
			1168	--	--
			1169	--	--
			1170	--	--
			1171	--	--
			1172	--	--
			1173	--	--
			1174	--	--
			1175	--	--
			1176	--	--
			1177	--	--
			1178	--	--
			1179	--	--
			1180	--	--
			1181	--	--
			1182	--	--
			1183	--	--
			1184	--	--
			1185	--	--
			1186	--	--
			1187	--	--
			1188	--	--
			1189	--	--
			1190	--	--
			1191	--	--
			1192	--	--
			1193	--	--
			1194	--	--
			1195	--	--
			1196	--	--
			1197	--	--
			1198	--	--
			1199	--	--
			1200	--	--
			1201	--	--
			1202	--	--
			1203	--	--
			1204	--	--
			1205	--	--
			1206	--	--
			1207	--	--
			1208	--	--
			1209	--	--
			1210	--	--
			1211	--	--
			1212	--	--
			1213	--	--
			1214	--	--
			1215	--	--
			1216	--	--
			1217	--	--
			1218	--	--
			1219	--	--
			1220	--	--
			1221	--	--
			1222	--	--
			1223	--	--
			1224	--	--
			1225	--	--
			1226	--	--
			1227	--	--
			1228	--	--
			1229	--	--
			1230	--	--
			1231	--	--
			1232	--	--
			1233	--	--
			1234	--	--
			1235	--	--
			1236	--	--
			1237	--	--
			1238	--	--
			1239	--	--
			1240	--	--
			1241	--	--
			1242	--	--
			1243	--	--
			1244	--	--
			1245	--	--
			1246	--	--
			1247	--	--
			1248	--	--
			1249	--	--
			1250	--	--
			1251	--	--
			1252	--	--
			1253	--	--
			1254	--	--
			1255	--	--
			1256	--	--
			1257	--	--
			1258	--	--
			1259	--	--
			1260	--	--
			1261	--	--
			1262	--	--
			1263	--	--
			1264	--	--
			1265	--	--
			1266	--	--
			1267	--	--
			1268	--	--
			1269	--	--
			1270	--	--
			1271	--	--
			1272	--	--
			1273	--	--
			1274	--	--
			1275	--	--
			1276	--	--
			1277	--	--
			1278	--	--
			1279	--	--
			1280	--	--
			1281	--	--
			1282	--	--
			1283	--	--
			1284	--	--
			1285	--	--
			1286	--	--
			1287	--	--
			1288	--	--
			1289	--	--
			1290	--	--
			1291	--	--
			1292	--	--
			1293	--	--
			1294	--	--
			1295	--	--
			1296	--	--
			1297	--	--
			1298	--	--
			1299	--	--
			1300	--	--
			1301	--	--
			1302	--	--
			1303	--	--
			1304	--	--
			1305	--	--
			1306	--	--
			1307	--	--
			1308	--	--
			1309	--	--
			1310	--	--
			1311	--	--
			1312	--	--
			1313	--	--
			1314	--	--
			1315	--	--
			1316	--	--
			1317	--	--
			1318	--	--
			1319	--	--
			1320	--	--
			1321	--	--
			1322	--	--
			1323	--	--
			1324	--	--
			1325	--	--
			1326	--	--
			1327	--	--
			1328	--	--
			1329	--	--
			1330	--	--
			1331	--	--
			1332	--	--
			1333	--	--
			1334	--	--
			1335	--	--
			1336	--	--
			1337	--	--
			1338	--	--
			1339	--	--
			1340	--	--
			1341	--	--
			1342	--	--
			1343	--	--
			1344	--	--
			1345	--	--
			1346	--	--
			1347	--	--
			1348	--	--
			1349	--	--
			1350	--	--
			1351	--	--
			1352	--	--
			1353	--	--
			1354	--	--
			1355	--	--
			1356	--	--
			1357	--	--
			1358	--	--
			1359	--	--
			1360	--	--
			1361	--	--
			1362	--	--
			1363	--	--
			1364	--	--
			1365	--	--
			1366	--	--
			1367	--	--
			1368	--	--
			1369	--	--
			1370	--	--
			1371	--	--
			1372	--	--
			1373	--	--
			1374	--	--
			1375	--	--
			1376	--	--
			1377	--	--
			1378	--	--
			1379	--	--
			1380	--	--
			1381	--	--
			1382	--	--
			1383	--	--
			1384	--	--
			1385	--	--
			1386	--	--
			1387	--	--
			1388	--	--
			1389	--	--
			1390	--	--
			1391	--	--
			1392	--	--
			1393	--	--
			1394	--	--
			1395	--	--
			1396	--	--
			1397	--	--
			1398	--	--
			1399	--	--
			1400	--	--
			1401	--	--
			1402	--	--
			1403	--	--
			1404	--	--
			1405	--	--
			1406	--	--
			1407	--	--
			1408	--	--
			1409	--	--
			1410	--	--
			1411	--	--
			1412	--	--
			1413	--	--
			1414	--	--
			1415	--	--
			1416	--	--
			1417	--	--
			1418	--	--
			1419	--	--
			1420	--	--
			1421	--	--
			1422	--	--
			1423	--	--
			1424	--	--
			1425	--	--
			1426	--	--
			1427	--	--
			1428	--	--
			1429	--	--
			1430	--	--
			1431	--	--
			1432	--	--
			1433	--	--
			1434	--	--
			1435	--	--
			1436	--	--
			1437	--	--
			1438	--	--
			1439	--	--
			1440	--	--
			1441	--	--
			1442	--	--
			1443	--	--
			1444	--	--
			1445	--	--
			1446	--	--
			1447	--	--
			1448	--	--
			1449	--	--
			1450	--	--
			1451	--	--
			1452	--	--
			1453	--	--
			1454	--	--
			1455	--	--
			1456	--	--
			1457	--	--
			1458	--	--
			1459	--	--
			1460	--	--
			1461	--	--
			1462	--	--
			1463	--	--
			1464	--	--
			1465	--	--
			1466	--	--
			1467	--	--
			1468	--	--
			1469	--	--
			1470	--	--
			1471	--	--
			1472	--	--
			1473	--	--
			1474	--	--
			1475	--	--
			1476	--	--
			1477	--	--
			1478	--	--
			1479	--	--
			1480	--	--
			1481	--	--
			1482	--	--
			1483	--	--
			1484	--	--
			1485	--	--
			1486	--	--
			1487	--	--
			1488	--	--
			1489	--	--
			1490	--	--
			1491	--	--
			1492	--	--
			1493	--	--
			1494	--	--
			1495	--	--
			1496	--	--
			1497	--	--
			1498	--	--
			1499	--	--
			1500	--	--
			1501	--	--
			1502	--	--
			1503	--	--
			1504	--	--
			1505	--	--
			1506	--	--
			1507	--	--
			1508	--	--
			1509	--	--
			1510	--	--
			1511	--	--
			1512	--	--
			1513	--	--
			1514	--	--
			1515	--	--
			1516	--	--
			1517	--	--
			1518	--	--
			1519	--	--
			1520	--	--
			1521	--	--
			1522	--	--
			1523	--	--
			1524	--	--
			1525	--	--
			1526	--	--
			1527	--	--
			1528	--	--
			1529	--	--
			1530	--	--
			1531	--	--
			1532	--	--
			1533	--	--
			1534	--	--
			1535	--	--
			1536	--	--
			1537	--	--
			1538	--	--
			1539	--	--
			1540	--	--
			1541	--	--
			1542	--	--
			1543	--	--
			1544	--	--
			1545	--	--
			1546	--	--
			1547	--	--
			1548	--	--
			1549	--	--
			1550	--	--
			1551	--	--
			1552	--	--
			1553	--	--
			1554	--	--
			1555	--	--
			1556	--	--
			1557	--	--
			1558	--	--
			1559	--	--
			1560	--	--
			1561	--	--
			1562	--	--
			1563	--	--
			1564	--	--
			1565	--	--
			1566	--	--
			1567	--	--
			1568	--	--
			1569	--	--
			1570	--	--
			1571	--	--
			1572	--	--
			1573	--	--
			1574	--	--
			1575	--	--
			1576	--	--
			1577	--	--
			1578	--	--
			1579	--	--
			1580	--	--
			1581	--	--
			1582	--	--
			1583	--	--
			1584	--	--
			1585	--	--
			1586	--	--
			1587	--	--
			1588	--	--
			1589	--	--
			1590	--	--
			1591	--	--
			1592	--	--
			1593	--	--
			1594	--	--
			1595	--	--
			1596	--	--
			1597	--	--
			1598	--	--
			1599	--	--
			1600	--	--
			1601	--	--
			1602	--	--
			1603	--	--
			1604	--	--
			1605	--	--
			1606	--	--
			1607	--	--
			1608	--	--
			1609	--	--
			1610	--	--
			1611	--	--
			1612	--	--
			1613	--	--
			1614	--	--
			1615	--	--
			1616	--	--
			1617	--	--
			1618	--	--
			1619	--	--
			1620	--	--
			1621	--	--
			1622	--	--
			1623	--	--
			1624	--	--
			1625	--	--
			1626	--	--
			1627	--	--
			1628	--	--
			1629	--	--
			1630	--	--
			1631	--	--
			1632	--	--
			1633	--	--
			1634	--	--
			1635	--	--
			1636	--	--
			1637	--	--
			1638	--	--
			1639	--	--
			1640	--	--
			1641	--	--
			1642	--	--
			1643	--	--
			1644	--	--
			1645	--	--
			1646	--	--
			1647	--	--
			1648	--	--
			1649	--	--
			1650	--	--
			1651	--	--
			1652	--	--
			1653	--	--
			1654	--	--
			1655	--	--
			1656	--	--
			1657	--	--
			1658	--	--
			1659	--	--
			1660	--	--
			1661	--	--
			1662	--	--
			1663	--	--
			1664	--	--
			1665	--	--
			1666	--	--
			1667	--	--
			1668	--	--
			1669	--	--
			1670	--	--
			1671	--	--
			1672	--	--
			1673	--	--
			1674	--	--
			1675	--	--
			1676	--	--
			1677	--	--
			1678	--	--
			1679	--	--
			1680	--	--
			1681	--	--
			1682	--	--
			1683	--	--
			1684	--	--
			1685	--	--
			1686	--	--
			1687	--	--
			1688	--	--
			1689	--	--
			1690	--	--
			1691	--	--
			1692	--	--
			1693	--	--
			1694	--	--
			1695	--	--
			1696	--	--
			1697	--	--
			1698	--	--
			1699	--	--
			1700	--	--
			1701	--	--
			1702	--	--
			1703	--	--
			1704	--	--
			1705	--	--
			1706	--	--
			1707	--	--
			1708	--	--
			1709	--	--
			1710	--	--
			1711	--	--
			1712	--	--
			1713	--	--
			1714	--	--
			1715	--	--
			1716	--	--
			1717	--	--
			1718	--	--
			1719	--	--
			1720	--	--
			1721	--	--
			1722	--	--
			1723	--	--
			1724	--	--
			1725	--	--
			1726	--	--
			1727	--	--
			1728	--	--
			1729	--	--
			1730	--	--
			1731	--	--
			1732	--	--
			1733	--	--
			1734	--	--
			1735	--	--
			1736	--	--
			1737	--	--
			1738	--	--
			1739	--	--
			1740	--	--
			1741	--	--
			1742	--	--
			1743	--	--
			1744	--	--
			1745	--	--
			1746	--	--
			1747	--	--
			1748	--	--
			1749	--	--
			1750	--	--
			1751	--	--
			1752	--	--
			1753	--	--
			1754	--	--
			1755	--	--
			1756	--	--
			1757	--	--
			1758	--	--
			1759	--	--
			1760	--	--
			1761	--	--
			1762	--	--
			1763	--	--
			1764	--	--
			1765	--	--
			1766	--	--
			1767	--	--
			1768	--	--
			1769	--	--
			1770	--	--
			1771	--	--
			1772	--	--
			1773	--	--
			1774	--	--
			1775	--	--
			1776	--	--
			1777	--	--
			1778	--	--
			1779	--	--
			1780	--	--
			1781	--	--
			1782	--	--
			1783	--	--
			1784	--	--
			1785	--	--
			1786	--	--
			1787	--	--
			1788	--	--
			1789	--	--
			1790	--	--
			1791	--	--
			1792	--	--
			1793	--	--
			1794	--	--
			1795	--	--
			1796	--	--
			1797	--	--
			1798	--	--
			1799	--	--
			1800	--	--
			1801	--	--
			1802	--	--
			1803	--	--
			1804	--	--
			1805	--	--
			1806	--	--
			1807	--	--
			1808	--	--
			1809	--	--
			1810	--	--
			1811	--	--
			1812	--	--
			1813	--	--
			1814	--	--
			1815	--	--
			1816	--	--
			1817	--	--
			1818	--	--
			1819	--	--
			1820	--	--
			1821	--	--
			1822	--	--
			1823	--	--
			1824	--	--
			1825	--	--
			1826	--	--
			1827	--	--
			1828	--	--
			1829	--	--
			1830	--	--
			1831	--	--
			1832	--	--
			1833	--	--
			1834	--	--
			1835	--	--
			1836	--	--
			1837	--	--
			1838	--	--
			1839	--	--
			1840	--	--
			1841	--	--
			1842	--	--
			1843	--	--
			1844	--	--
			1845	--	--
			1846	--	--
			1847	--	--
			1848	--	--
			1849	--	--
			1850	--	--
			1851	--	--
			1852	--	--
			1853	--	--
			1854	--	--
			1855	--	--
			1856	--	--
			1857	--	--
			1858	--	--
			1859	--	--
			1860	--	--
			1861	--	--
			1862	--	--
			1863	--	--
			1864	--	--
			1865	--	--
			1866	--	--
			1867	--	--
			1868	--	--
			1869	--	--
			1870	--	--
			1871	--	--
			1872	--	--
			1873	--	--
			1874	--	--
			1875	--	--
			1876	--	--
			1877	--	--
			1878	--	--
			1879	--	--
			1880	--	--
			1881	--	--
			1882	--	--
			1883	--	--
			1884	--	--
			1885	--	--
			1886	--	--
			1887	--	--
			1888	--	--
			1889	--	--
			1890	--	--
			1891	--	--
			1892	--	--
			1893	--	--
			1894	--	--
			1895	--	--
			1896	--	--
			1897	--	--
			1898	--	--
			1899	--	--
			1900	--	--
			1901	--	--
			1902	--	--
			1903	--	--
			1904	--	--
			1905	--	--
			1906	--	--
			1907	--	--
			1908	--	--
			1909	--	--
			1910	--	--
			1911	--	--
			1912	--	--
			1913	--	--
			1914	--	--
			1915	--	--
			1916	--	--
			1917	--	--
			1918	--	--
			1919	--	--
			1920	--	--
			1921	--	--
			1922	--	--
			1923	--	--
			1924	--	--
			1925	--	--
			1926	--	--
			1927	--	--
			1928	--	--
			1929	--	--
			1930	--	--
			1931	--	--
			1932	--	--
			1933	--	--
			1934	--	--
			1935	--	--
			1936	--	--
			1937	--	--
			1938	--	--
			1939	--	--
